# Supplementary material for: Association of Flavonifractor plautii, a Flavonoid-Degrading Bacterium, with the Gut Microbiome of Colorectal Cancer Patients in India
Source: mSystems. 2019 Nov 12;4(6):e00438-19. doi: 10.1128/mSystems.00438-19 (PMC7407896; doi:10.1128/mSystems.00438-19)
Supplement: TABLE S1 [file mSystems.00438-19-st001.xlsx]

## Sheet: Sheet1
Details of patients and control samples chosen for this study
Sample ID	Status	AGE	GENDER	HEIGHT	WEIGHT	BMI	LOCATION	TNM-Staging	Stage	FOBT-Test	Histopathology	LOCALIZATION
JP	CRC	67	M	163	47	17.6898	Bhopal	T3N2aM0	3	YES	Adenocarcinoma	RECTUM
HCS	Healthy	50	F	167	50	17.9282	Kerala	NA	NA	NA	NA	NA
HCN	Healthy	57	M	179.8	58	17.9411	Kerala	NA	NA	NA	NA	NA
JG	CRC	71	M	163	48	18.0662	Bhopal	T1N0M0	1	YES	Moderate differenciated adenocarcinoma	COLON
A4	CRC	72	M	164	49	18.2183	Kerala	T3N2aM0	3	YES	Moderate differenciated adenocarcinoma	COLON
JM	CRC	60	M	163.5	49	18.3299	Bhopal	T2N0M0	1	YES	Moderate differenciated adenocarcinoma	RECTUM
A13	CRC	48	M	165.2	51	18.6875	Kerala	T3N0M0	2	YES	Moderate differenciated adenocarcinoma	RECTUM
JK	CRC	66	F	155	45	18.7305	Bhopal	T4N1M0	3	YES	Well differenciated adenocarcinoma	SIGMOID COLON
JI	CRC	54	M	164	51	18.9619	Bhopal	T2N0M0	1	YES	Moderate differenciated adenocarcinoma	COLON
A7	CRC	59	M	165	52	19.1001	Kerala	T4aN2bM0	3	YES	Well differenciated adenocarcinoma	SIGMOID COLON
A2	CRC	55	M	163.25	51	19.1366	Kerala	T3N2aM0	3	YES	Adenocarcinoma	SIGMOID COLON
A11	CRC	41	s	164.5	52	19.2164	Kerala	T2M0N0	1	YES	Moderate differenciated adenocarcinoma	RECTUM
HCP	Healthy	71	M	176.7	60	19.2167	Kerala	NA	NA	NA	NA	NA
HCT	Healthy	58	M	176.7	60	19.2167	Kerala	NA	NA	NA	NA	NA
HAM	Healthy	23	F	158	48	19.2277	Bhopal	NA	NA	NA	NA	NA
JC	CRC	61	M	165	53	19.4674	Bhopal	T3N2aM0	3	YES	Moderate differenciated adenocarcinoma	COLON
HCU	Healthy	61	M	179.8	63	19.4877	Kerala	NA	NA	NA	NA	NA
JN	CRC	58	M	160	51	19.9219	Bhopal	T2N0M0	1	YES	Adenocarcinoma	RECTUM
HCV	Healthy	58	F	161.5	52	19.9369	Kerala	NA	NA	NA	NA	NA
JJ	CRC	62	F	153.2	47	20.0254	Bhopal	T2N0M1	4	YES	Adenocarcinoma	COLON
JO	CRC	71	M	158	50	20.0288	Bhopal	T4N1M0	3	YES	Well differenciated adenocarcinoma	SIGMOID COLON
A1	CRC	62	M	164	54	20.0773	Kerala	T2N0M0	1	YES	Moderate differenciated adenocarcinoma	RECTUM
JE	CRC	64	M	164	54	20.0773	Bhopal	T1N0M0	1	YES	Moderate differenciated adenocarcinoma	RECTUM
A12	CRC	65	M	166	56	20.3223	Kerala	pT2N2M0	3	YES	Moderate differenciated adenocarcinoma	RECTUM
JL	CRC	59	F	152	47	20.3428	Bhopal	T4N1M0	3	YES	Well differenciated adenocarcinoma	RECTUM
A14	CRC	56	M	164	55	20.4491	Kerala	T4N1M0	3	YES	Well differenciated adenocarcinoma	RECTUM
A8	CRC	66	F	153	48	20.5049	Kerala	T1N0M0	1	YES	Adenocarcinoma	COLON
HCR	Healthy	62	M	176.7	65	20.8181	Kerala	NA	NA	NA	NA	NA
HAO	Healthy	26	F	164	56	20.8209	Bhopal	NA	NA	NA	NA	NA
HAR	Healthy	26	F	164	56	20.8209	Bhopal	NA	NA	NA	NA	NA
A3	CRC	49	M	165	56.7	20.8264	Kerala	T4N1M0	3	YES	Well differenciated adenocarcinoma	COLON
HCO	Healthy	57	F	161	54	20.8325	Kerala	NA	NA	NA	NA	NA
A10	CRC	65	F	153.2	49.3	21.0053	Kerala	T3N2aM0	3	YES	Adenocarcinoma	COLON
A5	CRC	75	F	152	49	21.2084	Kerala	T3N2aM0	3	YES	Adenocarcinoma	RECTUM
HAH	Healthy	25	F	184	72	21.2665	Bhopal	NA	NA	NA	NA	NA
A15	CRC	59	M	163.2	57	21.401	Kerala	T2N0M0	1	YES	Well differenciated adenocarcinoma	RECTUM
JH	CRC	58	F	151	49	21.4903	Bhopal	T4N1M0	3	YES	Adenocarcinoma	SIGMOID COLON
JD	CRC	57	M	163.5	58	21.6966	Bhopal	T1N0M0	1	YES	Adenocarcinoma	COLON
HAP	Healthy	25	M	173	65	21.7181	Bhopal	NA	NA	NA	NA	NA
HAK	Healthy	29	F	158	55	22.0317	Bhopal	NA	NA	NA	NA	NA
HAN	Healthy	26	F	158	55	22.0317	Bhopal	NA	NA	NA	NA	NA
A9	CRC	56	F	150	50	22.2222	Kerala	T4N1M0	3	YES	Well differenciated adenocarcinoma	RECTUM
HAG	Healthy	23	F	164	60	22.3081	Bhopal	NA	NA	NA	NA	NA
A6	CRC	58	F	150	51	22.6667	Kerala	T4N1M0	3	YES	Well differenciated adenocarcinoma	SIGMOID COLON
HCM	Healthy	62	F	167	64	22.9481	Kerala	NA	NA	NA	NA	NA
JB	CRC	53	F	149	51	22.9719	Bhopal	T4N1M0	3	YES	Well differenciated adenocarcinoma	RECTUM
HCQ	Healthy	52	F	161.5	60	23.0042	Kerala	NA	NA	NA	NA	NA
HAJ	Healthy	22	F	158	58	23.2335	Bhopal	NA	NA	NA	NA	NA
HAL	Healthy	24	F	164.59	63	23.2559	Bhopal	NA	NA	NA	NA	NA
HAT	Healthy	26	M	163	62	23.3355	Bhopal	NA	NA	NA	NA	NA
JA	CRC	47	F	152	55	23.8054	Bhopal	T1N0M0	1	YES	Moderate differenciated adenocarcinoma	RECTUM
HR	Healthy	26	M	172	73	24.6755	Bhopal	NA	NA	NA	NA	NA
HS	Healthy	25	M	168	70	24.8016	Bhopal	NA	NA	NA	NA	NA
HP	Healthy	30	M	165	68	24.977	Bhopal	NA	NA	NA	NA	NA
HDB	Healthy	50	F	164.5	68	25.1291	Kerala	NA	NA	NA	NA	NA
HDF	Healthy	58	F	164	69	25.6544	Kerala	NA	NA	NA	NA	NA
HAI	Healthy	24	M	158	65	26.0375	Bhopal	NA	NA	NA	NA	NA
HCY	Healthy	53	F	161.5	70	26.8382	Kerala	NA	NA	NA	NA	NA
HBR	Healthy	50	F	155	65	27.0552	Kerala	NA	NA	NA	NA	NA
HCL	Healthy	64	F	161.5	95	36.4232	Kerala	NA	NA	NA	NA	NA
NA = Not available
