# Supplementary material for: Association of Flavonifractor plautii, a Flavonoid-Degrading Bacterium, with the Gut Microbiome of Colorectal Cancer Patients in India
Source: mSystems. 2019 Nov 12;4(6):e00438-19. doi: 10.1128/mSystems.00438-19 (PMC7407896; doi:10.1128/mSystems.00438-19)
Supplement: TABLE S3 [file mSystems.00438-19-st003.xlsx]

## Sheet: 1
mOTUs Species
Species	P-Value	CRC_Mean	Healthy_Mean
MOTU_510	0.0320247	0.000152855	0.000805611
MOTU_551	0.0110351	0.00017183	0
MOTU_Porphyromonas_uenonis	0.0215772	0.00161791	0
MOTU_389	0.000425408	0.0027134	0.000171691
MOTU_Prevotella_bivia	0.081523	0.000543628	0
MOTU_unclassified_Fusobacterium	0.0215772	0.00046001	0
MOTU_Odoribacter_splanchnicus	0.000940442	0.0134796	0.000896064
MOTU_226	0.0621995	0.00153085	0.000344776
MOTU_379	0.0713039	0.0445271	0.0118517
MOTU_Streptococcus_sanguinis	0.081523	0.000387985	0
MOTU_277	0.439979	0.00334711	0.00294919
MOTU_307	0.0904614	0.000438876	0.000308229
MOTU_Methanobrevibacter_smithii	0.000501008	0.00604496	0.000503494
MOTU_Citrobacter_youngae	0.081523	0.000162255	0
MOTU_Campylobacter_hominis	0.333711	3.0634e-05	0
MOTU_51	0.159965	0.0053859	0.00356524
MOTU_Streptococcus_sp._C150	0.160802	0.000230392	0
MOTU_585	0.00981995	0.00618991	0.000109016
MOTU_Bacteroides_eggerthii	5.64455e-05	0.00858808	6.11901e-05
MOTU_507	0.0514948	0.00105412	0.000160928
MOTU_Parasutterella_excrementihominis	0.209371	0.00359575	0.000773713
MOTU_113	0.081523	0.000151678	0
MOTU_Roseburia_inulinivorans	0.755258	0.00695997	0.0067371
MOTU_445	0.0884079	0.000178535	3.51334e-05
MOTU_712	0.0215772	0	0.000516045
MOTU_131	0.00269262	0.00927034	0.000742065
MOTU_126	0.674957	0.00190453	0.00233931
MOTU_Streptococcus_oralis	0.081523	0.000299107	0
MOTU_638	0.016771	0.00157871	0.000471097
MOTU_290	0.556276	0.000524951	0.000373888
MOTU_Klebsiella_oxytoca	0.0419262	0.000278147	0
MOTU_Eubacterium_eligens	0.525047	0.00314419	0.0038933
MOTU_248	0.0227832	0.000851227	6.66014e-05
MOTU_Streptococcus_infantarius	0.610827	8.18041e-05	0.00022232
MOTU_Lactobacillus_vaginalis	0.0110351	0.000262485	0
MOTU_Citrobacter_sp._30_2	0.0110351	0.000979798	0
MOTU_104	1.32406e-06	0.000552757	0.0104252
MOTU_525	0.0033712	0.00625196	0.00106469
MOTU_Gemella_morbillorum	0.0419262	0.000145934	0
MOTU_Citrobacter_koseri	0.333711	2.03692e-05	0
MOTU_Bifidobacterium_adolescentis	0.00056606	0.00120129	0.0145633
MOTU_366	0.416738	0.00195288	0.00233577
MOTU_282	0.12144	0.00582619	0.000377979
MOTU_Alistipes_putredinis	0.854715	0.00822929	0.00831181
MOTU_562	0.305046	6.65947e-05	0.000213059
MOTU_Butyrivibrio_crossotus	0.742084	0.00200536	0.00411757
MOTU_65	0.0145164	0.00112828	0.000189415
MOTU_415	0.338418	0.000106727	9.19213e-05
MOTU_Clostridium_leptum	0.081523	0	0.000268747
MOTU_Akkermansia_muciniphila	0.000105801	0.0140951	0.00130398
MOTU_362	0.00626012	0.00178175	0.000549907
MOTU_439	0.00278801	0.000441395	0
MOTU_Klebsiella_variicola.pneumoniae	0.4924	0.0148787	0.00627779
MOTU_Enterococcus_gallinarum	0.00137019	0.000320251	0
MOTU_Selenomonas_sputigena	0.333711	3.66656e-05	0
MOTU_207	0.0419262	0	0.000663459
MOTU_508	0.413781	0.0007574	0.0015293
MOTU_Streptococcus_mitis	0.081523	0.000214415	0
MOTU_X.Clostridium._bartlettii	1	3.6324e-05	5.80609e-05
MOTU_177	1	4.42472e-05	0.000282416
MOTU_678	0.0430631	0.00108196	0.000894535
MOTU_Megasphaera_micronuciformis	0.081523	0.000142189	0
MOTU_Victivallis_vadensis	0.338418	0.000100021	8.19803e-05
MOTU_Veillonella_parvula	0.000105734	0.00749589	0.000331073
MOTU_butyrate.producing_bacterium_SS3.4	0.0188476	0.000598493	0.00148141
MOTU_241	0.0306928	0.000521164	0.00206046
MOTU_317	1	4.43965e-05	6.9368e-05
MOTU_258	0.508446	0.00966063	0.0044268
MOTU_517	1	2.05513e-05	9.19213e-05
MOTU_Bacteroides_clarus	0.00558431	0.000513668	0
MOTU_611	0.00641153	0.000107768	0.000886816
MOTU_X.Bacteroides._pectinophilus	0.434841	0.000447666	0.000259066
MOTU_164	0.333711	0	4.99511e-05
MOTU_Pediococcus_pentosaceus	0.333711	2.61179e-05	0
MOTU_Lactobacillus_salivarius	0.386421	0.000323991	0.000121531
MOTU_Treponema_succinifaciens	0.18993	0.000414083	0.00307199
MOTU_Prevotella_timonensis	0.333711	5.36094e-05	0
MOTU_273	0.000661674	0.00170419	0
MOTU_411	0.081523	0	0.000313511
MOTU_37	0.164734	0.00971654	0.000607205
MOTU_Eubacterium_ventriosum	0.00558431	0	0.000857061
MOTU_Streptococcus_sp._oral_taxon_071	0.160802	0.000251394	0
MOTU_Streptococcus_gallolyticus	0.0227832	0.000306817	2.7254e-05
MOTU_257	0.597189	4.66841e-05	3.51334e-05
MOTU_Fusobacterium_varium	1	2.46615e-05	4.32576e-05
MOTU_Bacteroides_fragilis	6.87308e-05	0.0154377	0.00649463
MOTU_Enterococcus_casseliflavus	0.0419262	0.000193323	0
MOTU_357	1	0.00129769	8.01465e-05
MOTU_Bacteroides_caccae	0.667975	0.00359093	0.00460607
MOTU_646	0.691725	0.000389137	0.000775513
MOTU_Ruminococcus_torques	0.298735	0.00404704	0.00074408
MOTU_Acidaminococcus_fermentans	0.597189	8.24041e-05	9.62819e-05
MOTU_Atopobium_parvulum	0.160802	4.65085e-05	0
MOTU_376	0.0971087	0.00151453	0.000783258
MOTU_267	0.333711	4.43965e-05	0
MOTU_Eubacterium_biforme	0.0112948	0.000652152	0.000356108
MOTU_496	0.329603	0.00144134	0.000494025
MOTU_306	0.026869	0.00555239	0.0023482
MOTU_559	0.108365	0.000670834	0.00048045
MOTU_Oxalobacter_formigenes	0.333711	4.55562e-05	0
MOTU_348	0.699848	9.67604e-05	0.000108104
MOTU_320	0.722827	8.3303e-05	0.000187215
MOTU_Eikenella_corrodens	0.333711	3.09673e-05	0
MOTU_Lactobacillus_helveticus	0.081523	0.000527028	0
MOTU_Clostridium_scindens	0.333711	0.000279548	0
MOTU_Actinomyces_sp._oral_taxon_180	0.333711	2.84015e-05	0
MOTU_54	0.00978076	0.000991308	0.000617988
MOTU_Ruminococcus_gnavus	0.00579618	0.00184323	0.000199216
MOTU_Streptococcus_peroris	0.333711	4.54049e-05	0
MOTU_Bacteroides_dorei.vulgatus	0.0301244	0.0521266	0.0289616
MOTU_Bacteroides_thetaiotaomicron	2.75642e-05	0.00510867	0.0010734
MOTU_651	0.106606	0.00177903	0.000995999
MOTU_Comamonas_testosteroni	0.333711	0	3.78371e-05
MOTU_Parvimonas_micra	0.00278801	0.00149127	0
MOTU_Ruminococcaceae_bacterium_D16	0.081523	0.000174304	0
MOTU_101	0.160802	8.32814e-05	0
MOTU_Sutterella_wadsworthensis	0.670288	0.000950887	0.00183305
MOTU_230	0.0337068	0.0312125	0.0100751
MOTU_363	0.081523	0.000111851	0
MOTU_Streptococcus_constellatus	0.333711	2.11195e-05	0
MOTU_414	0.333711	0.000428228	0
MOTU_225	0.932108	0.000770674	0.000268196
MOTU_115	0.0553962	5.45811e-05	0.000888074
MOTU_72	0.0419262	0.00117415	0
MOTU_Dialister_micraerophilus	0.333711	6.65947e-05	0
MOTU_Dorea_longicatena	0.263292	0.000759848	0.00295246
MOTU_57	0.00278801	0.000578716	0
MOTU_334	0.338418	0.00014072	8.6128e-05
MOTU_Haemophilus_pittmaniae	0.333711	0	2.7254e-05
MOTU_456	0.654724	0.000185171	9.87108e-05
MOTU_565	0.160802	0	9.21206e-05
MOTU_120	0.0215772	0.000870969	0
MOTU_74	0.0227832	0.00186063	9.0373e-05
MOTU_Streptococcus_anginosus	0.333711	6.13777e-05	0
MOTU_Eubacterium_hallii	0.544027	2.98235e-05	7.78453e-05
MOTU_624	4.31129e-06	0.002926	0.000341007
MOTU_Clostridium_hylemonae	0.333711	0.000131381	0
MOTU_Rothia_mucilaginosa	0.271097	0.000429186	0.000190523
MOTU_43	0.58938	0.000108391	0.000444142
MOTU_212	0.0214147	0.00782365	0.00471049
MOTU_Streptococcus_sp._M334	0.333711	6.19346e-05	0
MOTU_550	0.0353599	0.000136244	0.00107082
MOTU_470	0.41959	0.0035611	0.000635442
MOTU_509	0.333711	0	0.00021437
MOTU_Alistipes_sp._HGB5	0.172653	0.00142184	0.00114669
MOTU_151	0.00558431	0	0.000894158
MOTU_260	0.0577596	0.00116115	0.000528981
MOTU_495	0.00230874	0.000455929	0.000183167
MOTU_Porphyromonas_asaccharolytica	0.081523	0.00436423	0
MOTU_47	0.00587906	0.00417287	0.00244276
MOTU_Mitsuokella_multacida	0.0369109	0.00202134	0.00523751
MOTU_206	0.841006	0.00605293	0.00710495
MOTU_240	0.0545264	0.000441925	0.000154587
MOTU_268	0.0409163	0.000225003	0.00225802
MOTU_284	0.00364432	0.00536876	0.000809199
MOTU_Parvimonas_sp._oral_taxon_110	0.333711	0.000216581	0
MOTU_765	0.333711	3.03708e-05	0
MOTU_491	0.25479	0.000250672	0.000286254
MOTU_168	0.000290944	0.00130143	0.0570059
MOTU_Prevotella_buccae	0.160802	0.00142541	0
MOTU_Streptococcus_infantis	0.081523	0.000140365	0
MOTU_Coprococcus_catus	0.00104973	0.000581632	0.000104647
MOTU_Actinomyces_odontolyticus	0.0419262	9.99509e-05	0
MOTU_Enterobacter_asburiae	0.0215772	0.000357313	0
MOTU_457	0.333711	0	0.000108144
MOTU_342	0.289207	6.34235e-05	0.000597647
MOTU_Dialister_invisus	0.0215772	0.000257586	0
MOTU_Gemella_haemolysans	0.160802	7.14603e-05	0
MOTU_145	0.333711	2.94981e-05	0
MOTU_Alistipes_shahii	0.146918	0.00396962	0.00225442
MOTU_385	0.081523	0	0.000540789
MOTU_Citrobacter_rodentium	0.081523	0.000128983	0
MOTU_Eubacterium_siraeum	0.442492	0.0012177	0.00114633
MOTU_Fusobacterium_mortiferum	0.570313	0.000191456	0.00010004
MOTU_486	0.0215772	0.00143586	0
MOTU_Lactobacillus_johnsonii	0.333711	1.01846e-05	0
MOTU_158	1	0.00112239	0.000363304
MOTU_520	0.841075	0.0012637	0.00129277
MOTU_281	0.323336	0.00456907	0.00834684
MOTU_Salmonella_enterica	0.0419262	0.0004184	0
MOTU_502	0.323336	0.000414587	0.000148998
MOTU_Prevotella_copri	1.78724e-05	0.0348275	0.353392
MOTU_Streptococcus_vestibularis	0.160802	0.000183114	0
MOTU_Aggregatibacter_segnis	0.333711	7.74182e-05	0
MOTU_Bifidobacterium_dentium	1	4.43965e-05	0.000129103
MOTU_24	0.0339712	0.0142888	0.00940612
MOTU_666	0.959099	7.55322e-05	0.00015146
MOTU_Pseudoflavonifractor_capillosus	0.0215772	0.00019667	0
MOTU_63	0.0972905	0.0399996	0.00952843
MOTU_211	0.333711	0	0.000196506
MOTU_134	0.940957	0.00205276	0.0035209
MOTU_244	0.722827	0.000178703	0.00224
MOTU_Bacteroides_xylanisolvens	0.00891412	0.013502	0.0116224
MOTU_Lactobacillus_gasseri	0.00558431	0.0002727	0
MOTU_274	0.184729	0.00266199	0.00103557
MOTU_Clostridium_symbiosum	0.000661674	0.000649977	0
MOTU_140	0.0512775	0.000123109	0.00498325
MOTU_Bacteroides_intestinalis	0.000206007	0.00319745	0.000410419
MOTU_Lactobacillus_fermentum	0.081523	0.000839945	0
MOTU_Clostridium_sp._HGF2	0.333711	3.30999e-05	0
MOTU_171	0.305046	0.000448179	9.19213e-05
MOTU_404	0.333711	0.00112555	0
MOTU_531	0.160802	0	8.90733e-05
MOTU_Acidaminococcus_intestini	0.081523	0.00220523	0
MOTU_Desulfovibrio_sp._3_1_syn3	0.160802	0.000127235	0
MOTU_Veillonella_dispar	0.0790107	0.000475579	0.000276316
MOTU_Enterobacter_cloacae	0.758957	0.00363	0.000595207
MOTU_333	0.327355	0.0133558	0.00715815
MOTU_176	0.609577	0.003462	0.00320387
MOTU_Streptococcus_equinus	0.333711	4.59509e-05	0
MOTU_497	0.0022417	0.00113165	4.14721e-05
MOTU_592	0.0419262	0	0.000341291
MOTU_182	0.384907	0.00704487	0.0217533
MOTU_Escherichia_albertii	0.333711	2.61179e-05	0
MOTU_Porphyromonas_endodontalis	0.0215772	0.000359705	0
MOTU_224	0.169917	0.00136843	0.000267892
MOTU_124	0.000661674	0.00451799	0
MOTU_636	0.000154025	0.00420967	0.00016499
MOTU_Ruminococcus_champanellensis	0.22758	0.000794567	0.000124781
MOTU_Enterococcus_faecium	0.00558431	0.00036876	0
MOTU_unclassified_Lachnospiraceae	0.081523	0.000146555	0
MOTU_127	0.373313	0.00220279	0.00399014
MOTU_Aeromonas_hydrophila	0.333711	3.71417e-05	0
MOTU_243	0.0419262	0.000170496	0
MOTU_691	0.000840097	0.00145889	0.000437401
MOTU_327	0.255159	0.00276101	0.00144923
MOTU_Bacteroides_stercoris	0.0208479	0.0136537	0.0074166
MOTU_375	0.160802	0	0.000247741
MOTU_622	0.387408	0.000751942	0.000481598
MOTU_209	0.974677	0.00296224	0.00453269
MOTU_534	0.0656064	0.00124166	0.000346301
MOTU_625	0.333711	0.00012209	0
MOTU_310	0.386351	0.0120253	0.00504666
MOTU_49	1	4.43965e-05	0.000202937
MOTU_696	0.169917	6.4123e-05	0.000305386
MOTU_Veillonella_sp._oral_taxon_158	0.963668	0.000971691	0.00023527
MOTU_297	0.0162058	0.0532041	0.013912
MOTU_Clostridium_ramosum	0.333711	8.98051e-05	0
MOTU_Escherichia_coli	0.00155758	0.0696998	0.00759646
MOTU_Prevotella_melaninogenica	0.081523	0.000143036	0
MOTU_Eggerthella_lenta	1	1.35795e-05	4.14721e-05
MOTU_218	0.333711	0	8.78336e-05
MOTU_Enterobacter_hormaechei.cloacae	0.910169	0.00515077	0.000662536
MOTU_219	0.0919183	0.000839862	0.000369101
MOTU_652	0.253657	0.00249859	0.000912607
MOTU_386	0.199805	0.000203329	0.0048018
MOTU_430	0.217525	0.00148565	0.000286207
MOTU_349	0.103211	0.000328135	0.000252072
MOTU_Haemophilus_parainfluenzae	0.144264	0.000861945	0.001338
MOTU_217	0.632614	0.00030977	9.16322e-05
MOTU_Haemophilus_influenzae	1	0.000123869	5.91296e-05
MOTU_Parabacteroides_merdae	0.0160965	0.0138109	0.00244674
MOTU_87	0.839694	0.000248468	0.00248959
MOTU_Bacteroides_ovatus	0.0516973	0.0114973	0.0097318
MOTU_Streptococcus_salivarius	0.117839	0.00131012	8.90345e-05
MOTU_528	0.333711	4.43965e-05	0
MOTU_Bifidobacterium_breve	0.160524	0.0017495	9.68271e-05
MOTU_121	0.0602437	0.000769095	0.00073731
MOTU_179	0.160802	7.67234e-05	0
MOTU_383	0.00129908	0.00192967	0.000236081
MOTU_Faecalibacterium_prausnitzii	0.000138992	0.0040454	0.00708455
MOTU_X.Ruminococcus._obeum	0.818582	0.000287668	0.000529695
MOTU_117	0.081523	0.000160126	0
MOTU_Streptococcus_parasanguinis	0.00278801	0.000876733	0
MOTU_613	0.264025	0.000583536	0.000418105
MOTU_10	0.081523	0.000319143	0
MOTU_253	1	0.000115057	7.3289e-05
MOTU_346	0.8674	0.00123837	0.00135524
MOTU_Clostridium_bolteae	0.000313487	0.000895916	0
MOTU_Paraprevotella_xylaniphila	0.0110351	0.00139649	0
MOTU_Ruminococcus_bromii	0.142213	0.00422693	0.00312756
MOTU_Clostridium_sp._L2.50	0.722827	0.000121034	0.000207283
MOTU_7	0.059189	0.0042196	0.0255369
MOTU_Lactobacillus_amylovorus	0.597189	7.48858e-05	0.00025175
MOTU_Pyramidobacter_piscolens	0.0419262	0.000242577	0
MOTU_102	0.160524	0.000123604	2.7254e-05
MOTU_14	4.99181e-05	0.0132056	0.00316028
MOTU_190	0.000643583	8.27989e-05	0.00168325
MOTU_71	1	3.0634e-05	0.000113511
MOTU_Coprococcus_comes	0.54564	0.000890525	0.00127531
MOTU_Streptococcus_australis	0.333711	9.08099e-05	0
MOTU_68	0.333711	0.000902886	0
MOTU_Roseburia_intestinalis	0.0246879	0.000188133	0.00158216
MOTU_234	0.081523	0.000320749	0
MOTU_Bilophila_wadsworthia	0.00141065	0.0016545	0.000750325
MOTU_80	0.0215772	0.00042016	0
MOTU_498	0.0215772	0.000181899	0
MOTU_731	0.0215772	0.00106771	0
MOTU_458	0.819834	0.000235365	0.000846852
MOTU_Capnocytophaga_sp._oral_taxon_329	0.0180287	0.00387995	0.000467862
MOTU_837	0.160802	0.000598356	0
MOTU_Bacteroides_uniformis	0.0535299	0.00854042	0.0152836
MOTU_Ruminococcus_lactaris	0.333711	2.51182e-05	0
MOTU_Lactobacillus_delbrueckii	0.081523	0	0.000323742
MOTU_Dorea_formicigenerans	0.0274523	0.00138549	0.000538758
MOTU_Serratia_plymuthica.odorifera	0.333711	3.71417e-05	0
MOTU_Ruminococcus_sp._5_1_39BFAA	0.748357	0.000710719	0.000781023
MOTU_Enterobacter_sp._638	0.333711	1.01846e-05	0
MOTU_Streptococcus_pneumoniae	0.081523	0.0002637	0
MOTU_135	0.397283	0.00248988	0.00164795
MOTU_Granulicatella_adiacens	0.0215772	0.000257593	0
MOTU_103	0.408949	0.000128476	0.000907393
MOTU_771	0.171767	0.000676555	0.000210174
MOTU_Peptostreptococcus_anaerobius	0.081523	0.000429022	0
MOTU_460	0.620816	0.000391337	0.000833312
MOTU_295	0.0326757	0.00114516	0.000336109
MOTU_280	0.959099	0.00012978	0.00073538
MOTU_Lactococcus_lactis	0.333711	0	4.60787e-05
MOTU_644	0.0383875	0.0013725	0.000832543
MOTU_butyrate.producing_bacterium	0.323336	0.00104279	0.000190288
MOTU_Peptostreptococcus_stomatis	0.00558431	0.000283978	0
MOTU_204	0.00278801	0.00118207	0
MOTU_118	0.0215772	0.000782121	0
MOTU_Megasphaera_elsdenii	6.10884e-05	0.0028413	0.0256451
MOTU_136	0.237961	0.000208303	8.87684e-05
MOTU_Lactobacillus_ruminis	0.000495683	0.000451887	0.00610065
MOTU_90	0.0131766	0.000904405	0.000326034
MOTU_Brachyspira_pilosicoli	0.333711	0	4.08809e-05
MOTU_185	0.160802	0.0003075	0
MOTU_Phascolarctobacterium_succinatutens	0.910347	0.000216349	0.00114064
MOTU_Bifidobacterium_angulatum	0.00558431	0	0.000992161
MOTU_Bifidobacterium_catenulatum.Bifidobacterium_pseudocatenulatum_complex	0.447224	0.001152	0.00262762
MOTU_463	0.434841	0.000256369	0.00029467
MOTU_324	0.515314	0.000461378	0.000436078
MOTU_686	0.305046	0.000303972	5.27002e-05
MOTU_45	0.234205	0.000457367	0.00128491
MOTU_238	0.910347	0.000167736	0.00028104
MOTU_398	0.544027	4.42472e-05	0.00214445
MOTU_Haemophilus_haemolyticus	0.333711	0.000154836	0
MOTU_Enterobacter_cancerogenus	0.0884079	0.000313356	4.43472e-05
MOTU_85	0.333711	0.00011627	0
MOTU_434	0.081523	0	0.000149539
MOTU_Bifidobacterium_longum	0.643554	0.0237982	0.00374499
MOTU_Enterococcus_faecalis	0.0419262	0.000414551	0
MOTU_Veillonella_atypica	0.0354959	0.00162839	0.000164214
MOTU_265	0.0436148	0.00409648	0.000608166
MOTU_Lachnospiraceae_bacterium_3_1_57FAA_CT1	0.00278801	0.000385196	0
MOTU_Desulfovibrio_piger	0.0392945	0.000767493	0.00043539
MOTU_18	0.570313	5.29308e-05	3.51334e-05
MOTU_Prevotella_nigrescens	0.0110351	0.000373337	0
MOTU_246	0.283297	0.00709415	0.00484377
MOTU_25	0.338418	0.000269915	0.000563772
MOTU_26	0.451343	0.00885085	0.00805663
MOTU_504	0.00396513	0.000664917	7.89201e-05
MOTU_431	0.000178243	0.00146178	0.000200549
MOTU_Ruminococcus_sp._SR1.5	0.801084	0.001481	0.000440091
MOTU_33	0.0419262	0.000195934	0
MOTU_Rothia_dentocariosa	0.081523	9.82918e-05	0
MOTU_Enterobacter_aerogenes	0.386421	0.000319027	0.000104358
MOTU_Lactobacillus_reuteri	0.333711	1.01846e-05	0
MOTU_Proteus_mirabilis	0.081523	0.000284919	0
MOTU_161	0.0215772	0	0.000699147
MOTU_Parabacteroides_distasonis	0.000283835	0.00616436	0.00183317
MOTU_3	0.5604	0.0089025	0.00610649
MOTU_Coprococcus_eutactus	0.08953	0.000807706	0.00079582
MOTU_Streptococcus_thermophilus	0.160802	0.000173303	0
MOTU_252	0.462995	0.000397134	0.000420111
MOTU_394	0.630121	0.00190671	0.00189296
MOTU_Bacteroides_finegoldii	0.333711	0	7.8992e-05
MOTU_Campylobacter_jejuni	0.333711	0	4.60787e-05
MOTU_443	0.259206	0.000202116	0.000790536
MOTU_122	0.0772872	0.00316114	0.00145519
MOTU_672	0.932032	0.00267354	0.00257565
MOTU_536	0.802679	0.00082098	0.00329075
MOTU_Collinsella_aerofaciens	0.886778	0.00226656	0.00286975
MOTU_Bacteroides_coprocola	0.690205	0.000168152	0.000277588
MOTU_588	0.329603	0.000343232	0.000585223
MOTU_308	0.0550327	0.000910681	0.00176306
MOTU_407	0.10384	0.00271914	0.00123942
MOTU_142	0.582172	0.00199491	0.0025933
MOTU_288	0.00614689	0.00107361	0.00347716
MOTU_Eubacterium_rectale	4.28874e-07	0.0026827	0.0145263
MOTU_Aeromonas_veronii	0.333711	0.000111425	0
MOTU_325	0.78362	0.00818611	0.0166102
MOTU_Bifidobacterium_bifidum	0.94699	0.000936435	0.00104797
MOTU_344	0.333711	0	4.83841e-05
MOTU_210	0.571911	0.000863423	0.00145387
MOTU_Solobacterium_moorei	0.0419262	0.000106085	0
MOTU_Aeromonas_caviae	0.160802	0.00154191	0
MOTU_Roseburia_hominis	0.678896	0.00130669	0.000793212
MOTU_701	0.333711	0.000381922	0
MOTU_52	1	3.03708e-05	5.27002e-05
MOTU_70	0.355729	0.00418629	0.0115739
MOTU_Streptococcus_gordonii	0.333711	2.84015e-05	0
MOTU_270	0.0782974	3.48239e-05	0.000504451
MOTU_Streptococcus_sp._M143	0.160802	0.000207591	0
MOTU_254	0.100289	0.000994714	0.00315227
MOTU_20	1	0.000129949	0.000870914
MOTU_586	0.160802	5.45811e-05	0
MOTU_316	0.558006	0.00087248	0.000474362
MOTU_301	0.819682	0.00113981	0.00128137
MOTU_391	0.0540695	0.00332921	0.00210927
MOTU_Bacteroides_plebeius	0.192216	0.0245053	0.00409764
MOTU_38	0.409661	0.00551718	0.0020509
MOTU_Lactobacillus_crispatus	0.00558431	0.000476901	0
MGS Species
CAG00720_Unknown	0.00024482	0.0102361	0.000854067
CAG00830_Clostridiales	0.0274201	0.00234667	0.00057761
MGS_CAG00062_Clostridiales	0.000113124	6.89214e-05	1.46413e-06
CAG00894_Eubacterium_sp.	0.403826	8.55926e-05	0.00087337
CAG01224_Faecalibacterium_prausnitzii	0.0259469	2.06667e-06	3.80667e-05
CAG00682_Streptococcus	0.0011328	0.0255229	0.000216923
CAG00594_Firmicutes	0.468742	0.000111751	7.38375e-05
CAG00523_Bifidobacterium_breve	0.25408	0.00141154	4.49739e-05
CAG01037_Faecalibacterium	0.369171	5.36275e-05	5.86765e-05
CAG00604_Unknown	0.75403	4.71111e-05	2.44e-05
CAG00427_Unknown	0.170784	0.000326252	7.38166e-05
CAG00497_Bacteroides_ovatus	0.00130065	0.00175682	0.00201971
CAG00691_Unknown	3.45504e-05	0.000168465	2.03434e-05
CAG01067_Bacteroides_massiliensis	0.0111618	0.000398769	1.27692e-05
CAG00489_Clostridiales	0.00214988	4.62534e-05	1.65858e-05
CAG00770_Clostridiales	0.472965	5.52672e-05	5.73537e-05
CAG00893_Alistipes_putredinis	0.458878	0.000124505	2.10256e-05
CAG00437_Escherichia_coli	0.00205204	0.0116871	0.00139089
CAG01156_Unknown	0.527183	0.000255655	8.27381e-05
CAG01025_Firmicutes	0.0419262	1.01449e-06	0
CAG01170_Bacteroides	0.324016	0.00118442	0.00175036
MGS_CAG00246_Holdemania_filiformis	0.105762	5.54313e-07	4.35496e-06
MGS_CAG00034_Bacteroides_fragilis	1.38079e-07	0.00518922	0.00029842
CAG00383_Klebsiella	0.210162	0.00211233	0.000601507
MGS_CAG00288_Unknown	0.184872	2.50646e-05	5.48269e-05
MGS_CAG00345_Synergistetes	0.00278801	3.69718e-06	0
CAG01126_Unknown	0.615151	4.0678e-06	1.11299e-05
CAG01019_Ruminococcus_sp.	0.877723	0.000101143	0.000217857
CAG00807_Unknown	0.403064	5.8046e-06	4.33908e-06
MGS_CAG00119_Clostridiales	0.876633	0.000551714	7.8361e-05
CAG01114_Bacteroides	0.00363465	0.000102778	4.45556e-05
CAG00835_Escherichia_coli	1.2298e-06	0.0287826	0.000195397
CAG00900_Ruminococcus	0.901728	1.54924e-05	1.00379e-05
CAG01189_Prevotella	0.000218224	0.000457799	0.00228069
MGS_CAG00023_Firmicutes	0.355472	0.00050833	0.000784696
CAG00827_Bacteroides_eggerthii	7.31224e-06	0.00185685	5.67901e-06
CAG00746_Firmicutes	0.0031565	8.39329e-06	8.51319e-06
CAG00625_Unknown	0.000619003	0.00281262	0.000221508
CAG00725_Unknown	0.000248753	0.000233333	2.07432e-05
MGS_CAG00347_Roseburia_sp.	0.0272422	6.94078e-05	1.29569e-05
MGS_CAG00065_Megasphaera	0.000132495	0.00275401	0.0205975
CAG00949_Parabacteroides_goldsteinii	0.000130652	0.000130844	1.01266e-06
CAG00411_Bacteroides	0.000162852	0.000270717	5.55337e-05
CAG00400_Coprococcus	0.0117725	3.99237e-05	2.70331e-05
MGS_CAG00028_Dialister_sp.	0.53951	0.00178795	0.00234648
CAG00478_Clostridiales	0.0112153	0.000151426	7.6557e-05
CAG00588_Collinsella	0.230745	8.06362e-06	2.18534e-06
CAG00391_Prevotella_stercorea	0.0809049	0.00500357	0.00483542
MGS_CAG00299_Bacteroides	0.00609714	0.000305299	0.000142344
CAG00955_Unknown	0.0206956	0.000112821	4.5e-05
MGS_CAG00225_Citrobacter	0.38708	0.000575343	3.27936e-05
MGS_CAG00372_Eubacterium_sp.	0.00461321	1.21146e-05	0.000284761
CAG00910_Firmicutes	0.743028	0.000758488	0.000280543
CAG00405_Firmicutes	0.86523	7.35798e-06	1.26849e-05
CAG00518_Unknown	0.328356	0.000821784	8.3527e-05
MGS_CAG00074_Escherichia_coli	3.36814e-05	0.00897024	0.00025995
CAG00617_Streptococcus_oralis	0.00176956	0.00193366	9.72222e-07
CAG00858_Unknown	0.178006	0.000384714	0.00068101
MGS_CAG00260_Clostridium_sp.	0.972724	4.94405e-08	1.45719e-07
MGS_CAG00003_Escherichia_coli	0.000140669	0.0223461	0.0012599
MGS_CAG00340_Ruminococcus	0.652143	4.60807e-06	1.69825e-05
CAG01138_Faecalibacterium	0.00825895	0.000676437	0.00102678
MGS_CAG00027_Roseburia_faecis	1.4918e-06	0.000200606	0.00252518
MGS_CAG00282_Clostridiales	0.0638643	3.43692e-05	1.30035e-05
MGS_CAG00036_Alistipes	0.000433518	0.00287464	0.000106562
MGS_CAG00067_Clostridium_sp.	0.0644461	0.000439385	0.000197075
MGS_CAG00194_Faecalibacterium	0.00195239	0.000253572	0.000368528
CAG00765_Unknown	0.632614	2.70202e-06	1.59091e-05
CAG01044_Unknown	0.206949	9.16418e-05	4.78607e-05
CAG00622_Firmicutes	0.264007	8.19718e-05	2.72926e-05
CAG00482_Unknown	0.333711	0	9.52381e-08
CAG00412_Gordonibacter_pamelaeae	0.938879	4.86842e-06	1.94079e-06
CAG00861_Alistipes_putredinis	0.0846965	0.000290374	0.000227347
MGS_CAG00241_Unknown	0.437641	0.00222782	0.00236234
CAG01123_Roseburia	0.186853	0.000352599	0.000234181
CAG01072_Firmicutes	0.0415132	0.000808698	0.000227656
CAG00766_Streptococcus_sp.	0.00541819	0.000101843	7.07071e-07
CAG00983_Unknown	0.0169991	0.000445156	2.18222e-05
MGS_CAG00084_Barnesiella_intestinihominis	0.935073	0.000880146	0.000182704
CAG00903_Firmicutes	0.333711	1.06061e-06	0
CAG00828_Pseudoflavonifractor_capillosus	0.483516	4.19753e-06	3.33333e-06
MGS_CAG00248_Roseburia	0.501144	0.00078889	0.00088933
MGS_CAG00125_Eubacterium_sp.	0.548096	6.22245e-05	0.000783518
CAG00727_Clostridiales	2.68812e-07	0.000419705	5.80499e-06
CAG00820_Unknown	0.289171	4.2042e-06	2.4024e-07
CAG00559_Clostridiales	0.102264	7.40299e-05	0.000163507
MGS_CAG00359_Burkholderiales	0.0161483	0.000365402	2.49103e-05
MGS_CAG00054_Firmicutes	0.000249262	0.000602274	2.58234e-05
CAG00892_Prevotella_stercorea	0.0489613	0.0061321	0.00235652
CAG00491_Unknown	0.0314022	4.74775e-06	7.14414e-06
MGS_CAG00020_Unknown	0.706171	0.00126815	0.00263299
CAG01020_Bacteroidetes	0.0411848	0.000387571	0.000579667
CAG00631_Clostridiales	0.00867601	0.000143657	6.08738e-05
CAG01055_Unknown	0.627522	0.000253535	0.000166717
MGS_CAG00144_Clostridiales	0.0443561	0.000178254	0.000172473
CAG00837_Alistipes_shahii	0.0176284	0.00148178	0.000303778
CAG00863_Firmicutes	0.333711	0	4.42177e-07
CAG00447_Lactobacillus_delbrueckii	0.270672	5.09047e-05	5.1023e-05
MGS_CAG00077_Parvimonas_micra	0.00831371	0.000505576	4.3537e-05
MGS_CAG00104_Unknown	0.000725533	0.000192527	1.27094e-05
MGS_CAG00172_Unknown	0.106523	4.0109e-07	2.14174e-08
CAG00445_Faecalibacterium	0.279888	0.000363788	0.000162675
MGS_CAG00120_Unknown	0.619979	9.35311e-05	2.31028e-05
CAG00457_Butyrivibrio_crossotus	0.433034	0.000928812	0.00130553
CAG01153_Enterobacter_cloacae	0.484724	0.000250595	3.41667e-05
CAG00466_Firmicutes	0.359328	0.000180282	0.000116201
MGS_CAG00315_Eubacterium_sp.	0.544027	6.11621e-08	2.95617e-07
CAG00536_Bacteroides	0.00215018	4.39002e-05	7.83447e-06
CAG00884_Unknown	0.522831	0.00140316	0.000795
CAG00657_Clostridiales	0.988154	3.37681e-05	0.000182536
CAG00979_Unknown	NaN	0	0
CAG01117_Prevotella	0.471893	0.00308972	0.00116406
CAG01091_Unknown	0.0309561	0.000146828	6.53226e-05
MGS_CAG00040_Firmicutes	0.304157	0.000375686	2.79355e-05
CAG01211_Alistipes	0.0590525	0.000146536	0.000167647
CAG00641_Ruminococcus	0.0263377	0.000188917	2.3824e-05
CAG01212_Roseburia	0.540534	0.00128699	0.000686601
CAG00798_Ruminococcaceae	0.554247	0.000120639	2.025e-05
MGS_CAG00265_Ruminococcus	0.0564787	2.84817e-05	2.16216e-05
MGS_CAG00316_Alistipes	0.0111838	0.00106401	0.000125635
MGS_CAG00254_Unknown	0.012321	0.000642856	0.000202592
CAG00767_Anaerostipes_hadrus	0.247861	2.67172e-05	2.48737e-05
CAG00422_Firmicutes	0.402648	1.2611e-06	1.09532e-06
CAG00813_Unknown	0.160802	3.88012e-05	0
MGS_CAG00381_Firmicutes	0.0124574	5.51351e-05	0.000107719
CAG00862_Unknown	0.928861	9.96939e-05	6.40136e-05
CAG00823_Klebsiella_pneumoniae	0.103708	0.00434939	0.000992485
CAG00676_Bacteroides_cellulosilyticus	0.000692479	0.000532849	4.38566e-05
CAG00388_Firmicutes	0.180405	3.75731e-06	1.16959e-05
CAG00499_Clostridiales	0.00697244	0.000856871	0.00220984
CAG00939_Bifidobacterium_longum	0.481999	0.0109405	0.000824797
CAG00539_Unknown	1.07968e-05	0.00107709	8.30603e-05
CAG00481_Prevotella	0.000162887	0.00127826	0.00720538
MGS_CAG00216_Unknown	0.632614	2.49118e-06	1.52116e-07
CAG00909_Unknown	0.0178578	0.00091969	0.000261124
MGS_CAG00038_Alistipes	0.00472687	0.00306799	0.000142815
CAG00555_Prevotella_stercorea	0.111708	0.0103334	0.00322023
CAG01192_Firmicutes	0.053624	0.000192138	1.16352e-05
CAG00801_Unknown	1.32686e-05	0.000544633	9.23729e-06
CAG01231_Bacteroidales	0.59589	0.0006308	0.000975067
CAG01188_Subdoligranulum_sp.	1.92736e-05	0.0014878	8.1761e-07
CAG00745_Prevotella_copri	0.000581593	0.00233506	0.0151
CAG00449_Unknown	0.608608	1.18838e-05	6.23249e-06
CAG00703_Unknown	0.000309606	0.000106294	0.000443209
CAG01070_Bacteroides_eggerthii	6.06091e-06	0.00339187	0.000201719
CAG00538_Parabacteroides_merdae	0.148935	0.000285597	0.000304642
MGS_CAG00277_Unknown	0.00867972	0.000683063	0.00012716
CAG01027_Ruminococcus	0.957806	9.71014e-06	1.09179e-05
MGS_CAG00056_Paraprevotella_clara	0.00841506	0.00182128	0.000165368
CAG01209_Faecalibacterium	0.3115	3.71895e-05	0.000369739
CAG00606_Clostridium_sp.	0.0518836	0.00111697	0.000147638
MGS_CAG00257_Bacteroides_intestinalis	7.18748e-08	0.00111632	1.26399e-05
CAG01031_Unknown	1.75647e-05	0.000276275	6.71569e-06
CAG01098_Clostridium	2.98354e-06	0.00121918	3.49727e-06
MGS_CAG00109_Bifidobacterium_bifidum	0.588814	0.000441986	0.000289946
CAG00700_Actinobacteria	0.229617	0.00013251	0.000557181
CAG00408_Blautia	0.745988	1.3474e-05	2.82413e-05
CAG00780_Akkermansia_muciniphila	3.63959e-06	0.00334305	8.19531e-05
CAG00925_Clostridiales	0.385268	3.30924e-05	8.73494e-05
CAG01215_Unknown	0.764745	4.11111e-05	4.46405e-05
MGS_CAG00252_Prevotella_sp.	0.0227962	0.000493193	0.0180096
CAG00519_Firmicutes	0.548142	6.31295e-05	2.95413e-05
MGS_CAG00018_Unknown	0.0877104	0.00124399	0.000376779
MGS_CAG00046_Unknown	0.711669	0.000601138	0.000442907
CAG00708_Firmicutes	0.0113718	0.000833082	0.000337694
MGS_CAG00135_Faecalibacterium	0.0427993	0.000221076	0.000413775
CAG01003_Firmicutes	0.960085	2.68519e-06	4.07407e-06
MGS_CAG00191_Unknown	0.000975278	0.000624892	2.19905e-05
CAG00626_Unknown	0.418049	8.88357e-05	6.23126e-05
CAG01113_Bifidobacterium_adolescentis	0.0655852	3.86667e-05	0.000290944
CAG00905_Unknown	0.613603	4.14943e-05	4.47126e-05
CAG01100_Ruminococcus_obeum	0.958557	0.000338033	0.000185683
CAG00686_Bacteroides	0.00195268	0.00957365	0.00997902
CAG00629_Firmicutes	0.0762343	3.73397e-06	1.89263e-05
CAG01186_Bacteroides	0.150176	0.000206226	9.37107e-06
CAG00992_Unknown	0.632614	2.51142e-06	5.79909e-06
CAG00799_Unknown	1.37314e-05	6.05322e-05	5.46218e-06
MGS_CAG00107_Bacteroides_plebeius	0.0635216	0.00624918	0.00109207
MGS_CAG00222_Bacteroides	6.37325e-07	0.000170197	4.87714e-06
CAG01004_Firmicutes	0.160802	9.25926e-07	0
CAG00724_Clostridiales	0.140929	6.58108e-05	4.97297e-05
MGS_CAG00343_Blautia	0.0807168	2.82619e-05	2.3175e-08
CAG01202_Prevotella_copri	0.000100657	0.00201603	0.0168782
CAG00734_Coprococcus_eutactus	0.0602559	4.90972e-05	8.98843e-05
MGS_CAG00239_Firmicutes	1.22229e-06	6.52741e-05	2.11943e-06
MGS_CAG00294_Bifidobacterium_dentium	0.107888	1.35677e-05	1.77321e-05
MGS_CAG00134_Firmicutes	0.0189045	0.000274291	3.58376e-05
CAG01179_Unknown	0.160802	9.01235e-06	0
CAG00833_Unknown	0.225963	0.00114434	0.000315377
CAG00994_Ruminococcus	0.251051	3.15525e-05	4.41553e-05
CAG00602_Anaerostipes_sp.	0.333711	7.42358e-07	0
MGS_CAG00123_Firmicutes	0.146809	1.33367e-06	3.12302e-06
CAG01041_Bacteroides	0.189828	0.000154229	0.000839701
CAG00723_Lachnospiraceae	0.812065	0.000341486	0.000350315
CAG00565_Alistipes	0.0282915	0.000196971	9.70722e-05
CAG00878_Unknown	1	3.05263e-06	2.80702e-06
CAG00818_Unknown	0.418324	1.25e-05	0.000171071
MGS_CAG00227_Unknown	0.935083	0.00124214	0.000836961
MGS_CAG00270_Unknown	0.678656	0.000246403	0.000110022
CAG00826_Unknown	0.0815612	0.000157809	3.71914e-05
MGS_CAG00042_Ruminococcus	0.125939	0.000543306	2.12964e-05
CAG01180_Coprobacillus_sp.	0.0424881	5.49383e-05	4.32099e-07
CAG00419_Streptococcus	0.0876972	0.000102541	2.41937e-05
CAG00795_Holdemania_filiformis	0.151529	2.20386e-07	1.5978e-06
CAG00713_Firmicutes	0.29702	2.13675e-07	4.01709e-06
CAG00590_Akkermansia_muciniphila	2.63121e-05	0.00522386	0.000199486
CAG00652_Dialister_succinatiphilus	0.383042	0.00328533	0.00994384
CAG00577_Bacteroides	0.105291	0.000140284	7.9677e-05
CAG01104_Unknown	0.0452549	2.35519e-05	6.55738e-07
CAG00545_Ruminococcus	0.777511	1.32864e-05	2.13615e-05
MGS_CAG00369_Prevotella	1.01244e-06	0.00691965	0.00134622
CAG01002_Bacteroides	0.00119981	0.000779398	7.82407e-06
CAG00842_Bifidobacterium_catenulatum	0.0391098	0.000290224	0.000465962
CAG00492_Firmicutes	0.625616	9.39402e-05	9.81159e-05
MGS_CAG00313_Ruminococcus_sp.	0.151231	1.63381e-05	0.000171114
MGS_CAG00082_Coprococcus_sp.	0.00723969	0.000720832	0.000259565
CAG00417_Bacteroides_dorei	0.0076137	0.00605816	0.00216686
MGS_CAG00201_Eubacterium	0.00992841	5.41008e-06	4.26734e-06
CAG00934_Faecalibacterium_cf.	2.95311e-05	0.000168374	0.000420244
MGS_CAG00142_Alistipes_ihumii	0.281519	0.00015081	6.19626e-06
CAG01097_Parabacteroides	0.000103722	0.00120929	0.000187978
CAG00935_Lachnospiraceae	0.0010376	0.000151585	2.84553e-07
CAG00551_Unknown	0.333711	9.55795e-08	0
CAG01063_Clostridiales	0.632573	3.58974e-07	8.20513e-07
CAG01079_Prevotella_copri	5.23856e-05	0.00421964	0.0337729
MGS_CAG00309_Unknown	0.618601	2.85525e-05	4.82271e-05
CAG01036_Unknown	0.00140369	4.36275e-06	8.7451e-05
CAG00742_Streptococcus_sanguinis	0.00526867	8.01418e-06	1.65485e-07
CAG00857_Clostridiales	0.204315	7.6734e-05	6.58923e-05
MGS_CAG00087_Bacteroides_coprocola	0.336377	9.06831e-05	8.29081e-05
CAG00921_Bacteroides	0.0366488	0.000450952	0.000467103
CAG00547_Faecalibacterium	0.00868437	0.00156511	0.00190844
CAG00472_Firmicutes	0.603353	1.09617e-05	9.99185e-06
CAG01116_Clostridium	0.0316795	3.07222e-05	5.66667e-06
CAG00750_Unknown	0.000522453	0.000173869	7.382e-05
CAG00984_Unknown	0.0317925	0.000470676	0.00012473
CAG00978_Clostridiales	0.326133	5.11111e-06	1.88e-05
CAG00569_Bifidobacterium_animalis	0.0759832	3.47436e-06	7.05128e-07
CAG00546_Unknown	0.695211	0.000783427	0.000970434
CAG00439_Eubacterium	0.0172725	6.89065e-05	3.93939e-05
CAG00678_Unknown	0.0150071	0.000497856	0.000182437
MGS_CAG00017_Bacteroides_stercoris	0.000366437	0.0048288	0.00100908
MGS_CAG00314_Unknown	0.265066	0.000832685	0.000234189
MGS_CAG00221_Dorea_sp.	4.36309e-08	7.17432e-05	1.21117e-05
MGS_CAG00174_Clostridiales	0.333711	0	2.97442e-08
MGS_CAG00357_Unknown	0.411527	4.35628e-05	9.58615e-05
MGS_CAG00258_Turicibacter	0.00545851	3.108e-08	1.76897e-06
CAG01144_Clostridiales	0.0424881	5.26316e-07	2.19298e-05
CAG01197_Acinetobacter_sp.	NaN	0	0
CAG00919_Bacteroides	0.071062	0.000105397	5.83333e-06
CAG00662_Unknown	0.000325873	0.000277574	9.68889e-05
CAG00642_Firmicutes	0.00215633	0.00134737	0.000323797
CAG01122_Unknown	0.451728	3.18079e-05	3.79661e-05
CAG00568_Unknown	0.00946628	0.000450218	0.000111564
CAG00397_Ruminococcus_obeum	0.0116192	5.14552e-05	3.91239e-05
CAG00784_Firmicutes	1	1.86667e-07	6.66667e-07
MGS_CAG00323_Prevotella	0.0450835	0.0196918	0.00137527
CAG01146_Lachnospiraceae	0.000114323	8.53801e-05	1.02339e-05
CAG00556_Oscillibacter_sp.	0.00252192	0.00143119	0.000144267
MGS_CAG00150_Clostridium_sp.	0.433283	0.00013027	5.82824e-05
MGS_CAG00233_Ruminococcaceae	4.18044e-09	0.000932799	3.18075e-05
MGS_CAG00317_Firmicutes	NaN	0	0
CAG00891_Firmicutes	0.572777	7.82609e-06	2.02899e-05
CAG00505_Ruminococcus	0.540231	4.23892e-06	2.87091e-06
CAG00643_Ruminococcus	0.0630445	1.42955e-05	8.98625e-06
MGS_CAG00230_Alistipes_sp.	0.000921047	0.0292771	0.0058367
MGS_CAG00035_Clostridium	1.59122e-06	3.08912e-05	3.29898e-06
CAG01162_Dialister_invisus	0.0215772	3.33333e-05	0
CAG01073_Firmicutes	0.333711	4.16667e-07	0
CAG00651_Lachnospiraceae	9.68759e-05	0.000139018	1.40351e-07
CAG00787_Clostridiales	0.380542	6.77507e-06	2.00542e-06
CAG01229_Unknown	0.00066113	1.30667e-05	0
CAG01145_Bacteroides_sp.	0.000355642	0.0127106	0.00427766
MGS_CAG00250_Firmicutes	0.0259934	8.92531e-05	1.31214e-07
CAG01159_Unknown	0.0724456	0.035214	0.0280196
CAG00932_Ruminococcus_sp.	0.0258111	0.000832967	0.000481341
CAG01171_Parabacteroides	0.000235215	0.00169248	0.000377818
CAG01030_Firmicutes	0.122894	5.90196e-05	2.71078e-05
CAG00785_Unknown	0.0431387	0.000238133	0.00011008
CAG00755_Bacteroidales	0.00523799	0.00277091	0.000290049
CAG00739_Mitsuokella_multacida	0.0139084	0.00100124	0.00212268
CAG00579_Firmicutes	0.78441	5.92057e-05	3.95052e-05
MGS_CAG00200_Firmicutes	0.847502	0.000102197	1.86296e-05
CAG01029_Pseudoflavonifractor_capillosus	0.544027	9.80392e-08	1.12745e-06
CAG01018_Clostridium_sp.	0.333503	6.74762e-05	0.001223
CAG00809_Prevotella	5.44756e-05	0.00082819	0.0065452
MGS_CAG00312_Dorea	0.239811	9.91667e-05	0.00012947
CAG00717_Unknown	0.00558219	0	3.51096e-05
MGS_CAG00211_Coprobacillus_sp.	0.117839	1.41526e-06	1.56047e-07
MGS_CAG00269_Blautia_hydrogenotrophica	NaN	0	0
MGS_CAG00092_Clostridiales	0.02298	5.8101e-06	2.7968e-05
MGS_CAG00031_Clostridium	7.03118e-06	0.000948915	5.21994e-07
CAG00762_Firmicutes	NaN	0	0
CAG01222_Roseburia	0.430593	0.000606	0.000360467
CAG00804_Actinobacteria	0.610827	3.27684e-06	8.19209e-07
CAG00757_Catenibacterium_mitsuokai	0.622298	0.000155249	0.000121542
CAG00585_Ruminococcus_sp.	0.0669545	0.00271159	0.00045706
MGS_CAG00132_Faecalibacterium	0.0054415	0.00116867	0.000344448
CAG00554_Firmicutes	0.722827	5.94203e-06	9.66184e-07
CAG01194_Parabacteroides_sp.	0.000480042	0.0145021	0.00102956
CAG01007_Mycoplasma_sp.	0.158918	0.00126653	0.00187718
CAG00434_Holdemania	0.117284	3e-05	1.92214e-05
MGS_CAG00329_Unknown	0.000122062	3.90445e-06	2.15517e-07
CAG00929_Bacteroides	0.0166018	0.00892004	0.00420159
MGS_CAG00375_Unknown	0.000458399	0.000443839	7.70131e-05
CAG00824_Faecalibacterium	0.00731261	0.000132273	0.000375394
MGS_CAG00169_Unknown	0.0534958	0.00015184	2.30293e-05
MGS_CAG00106_Unknown	0.11707	1.72194e-05	2.88536e-05
MGS_CAG00209_Haemophilus_parainfluenzae	0.111803	0.000275643	0.000149641
CAG00396_Unknown	0.00810969	1.74799e-05	4.43273e-06
CAG00883_Unknown	1	6.06383e-06	1.78014e-05
CAG01053_Pseudoflavonifractor_capillosus	0.0110351	1.01515e-05	0
CAG00887_Clostridium	0.011031	1.63121e-06	0
MGS_CAG00175_Eubacterium_ventriosum	0.529083	1.69909e-05	0.000215813
CAG00504_Klebsiella	0.312714	0.000648136	0.000217281
CAG00752_Firmicutes	0.0012528	0.000390319	1.2598e-05
CAG00543_Collinsella	0.716559	4.68531e-05	3.45455e-05
CAG01158_Streptococcus	0.0617399	6.78571e-05	1.90476e-06
CAG01133_Bacteroides	0.734624	0.00127971	0.000435402
CAG00852_Streptococcus	0.6298	4.18333e-05	2.76667e-06
CAG01050_Firmicutes	0.66868	1.77778e-05	2.27273e-05
CAG00520_Firmicutes	0.0450805	0.000101667	5.14213e-05
CAG01076_Clostridiales	0.0519334	5.52083e-06	2.16667e-05
MGS_CAG00360_Prevotella	0.0554676	0.00387684	0.00210687
CAG01198_Alistipes	0.0205212	0.000259679	2.5641e-05
CAG00880_Unknown	0.597189	1.03191e-05	0.000122163
CAG01059_Unknown	0.51815	0.000582778	4.37879e-05
CAG00728_Clostridium_sp.	0.00373062	0.000424127	6.52154e-05
CAG00498_Ruminococcus_obeum	0.0136648	1.2377e-05	9.87929e-06
MGS_CAG00063_Prevotella_copri	8.66343e-05	0.00575588	0.0461219
CAG01078_Bacteroides	0.000976723	0.00577276	0.00055276
CAG00965_Dorea	0.993338	3.41126e-05	3.00866e-05
CAG00810_Collinsella	0.737401	0.000105043	0.000105623
CAG00392_Unknown	0.00210299	0.000308701	0.000157821
CAG00718_Enterobacter_cloacae	0.934134	0.00221841	0.000158278
MGS_CAG00105_Firmicutes	0.0177723	9.38543e-05	1.50557e-07
CAG00972_Unknown	0.304133	0.000463816	0.000133289
CAG01012_Unknown	NaN	0	0
CAG00597_Clostridiales	0.594458	3.56223e-05	3.59514e-05
MGS_CAG00261_Unknown	0.160802	5.64325e-06	0
MGS_CAG00341_Unknown	0.00177427	0.00019492	0.000102515
MGS_CAG00096_Prevotella_sp.	0.00727943	0.0180063	0.00283836
CAG01119_Clostridiales	0.30053	1.61017e-05	6.27119e-06
MGS_CAG00331_Unknown	0.501779	0.000158505	0.000259187
MGS_CAG00026_Clostridium	9.0325e-06	0.00048137	4.46513e-06
CAG01167_Firmicutes	0.0201376	1.60606e-05	3.72121e-05
MGS_CAG00295_Streptococcus_salivarius	0.0712626	0.000637851	4.61783e-05
CAG00885_Ruminococcus	0.65572	0.000128121	0.000107872
CAG00456_Firmicutes	0.00014318	2.22678e-05	0.000121814
CAG00389_Peptostreptococcus_stomatis	2.80169e-06	0.000135104	8.87574e-08
CAG00598_Veillonella_dispar	0.0028883	0.000337085	4.50216e-05
MGS_CAG00068_Faecalibacterium_prausnitzii	0.0435835	0.00151218	0.000536863
CAG00638_Eubacterium_siraeum	0.628735	0.000137286	7.38358e-05
CAG00977_Unknown	NaN	0	0
CAG01035_Firmicutes	0.00454997	1.22059e-05	2.45098e-06
CAG01013_Unknown	0.0571007	0.00127183	0.00147859
MGS_CAG00057_Unknown	0.673238	0.000345842	0.000254946
CAG01193_Clostridiales	0.196405	0.000506352	3.1761e-05
CAG00495_Lactobacillales	0.00785068	0.00028794	1.21154e-05
CAG00384_Clostridiales	0.00681837	0.000418255	0.000266543
CAG00476_Firmicutes	0.708431	0.000177205	1.29545e-05
CAG00776_Bacteroides_eggerthii	7.87129e-06	0.00337047	9.94832e-06
CAG00673_Desulfovibrio	0.00666635	2.84483e-05	9.65517e-06
CAG00401_Unknown	0.0249238	7.8597e-06	5.00256e-06
CAG01006_Collinsella	0.711122	3.15278e-05	2.56481e-05
MGS_CAG00188_Firmicutes	0.0136304	3.08421e-05	2.5611e-05
CAG00733_Bacteroides	0.00502318	0.00273798	0.00152391
CAG00859_Unknown	0.111394	0.00109785	0.00040101
CAG00645_Bacteroides	1.00043e-05	0.000160962	4.75773e-05
MGS_CAG00207_Unknown	0.037782	0.000305374	0.000260795
CAG00403_Bacteroides	0.0435806	0.00169221	0.000676529
CAG00460_Unknown	0.149443	0.000212451	0.000262459
MGS_CAG00202_Unknown	0.640648	5.12323e-05	5.30894e-05
CAG00940_Bacteroides	0.00659746	0.00961095	0.000141646
CAG00619_Firmicutes	0.337609	0.000150016	5.29595e-06
CAG00524_Adlercreutzia_equolifaciens	0.0796524	3.76176e-07	1.74295e-05
CAG00413_Parabacteroides	0.000168061	0.00233888	0.000425225
CAG00553_Prevotella	0.00167475	0.00203585	0.0121142
MGS_CAG00167_Unknown	0.0156	0.000361638	8.32044e-05
CAG01120_Veillonella_parvula	0.00027524	0.00123627	4.12994e-05
CAG00658_Unknown	0.000553742	0.000202004	4.82878e-05
CAG01226_Bacteroides_sp.	0.0802619	0.0213515	1.66667e-05
CAG00668_Fusobacterium_mortiferum	0.0488184	0.000147771	4.04571e-05
MGS_CAG00100_Alistipes_putredinis	0.428835	0.00258654	0.0018884
CAG00461_Firmicutes	0.722687	2.9955e-06	6.15616e-06
MGS_CAG00334_Alistipes	0.101539	0.000161155	0.000203431
CAG01088_Bacteroides	0.000132263	0.00904231	0.00361876
MGS_CAG00136_Ruminococcus	0.162299	9.00828e-05	4.34092e-05
MGS_CAG00302_Firmicutes	0.208648	1.96628e-05	3.34224e-05
CAG01178_Unknown	0.518942	6.54938e-05	9.74691e-05
CAG00719_Unknown	4.79517e-05	0.000675982	1.37969e-05
CAG00814_Clostridium_sp.	0.673139	0.00530529	0.00259152
CAG01077_Eubacterium	0.305046	1.03125e-05	4.91667e-05
CAG00531_Collinsella	0.0555084	0.000310199	9.40287e-05
CAG00850_Clostridiales	0.425308	3.06333e-05	2.55667e-05
CAG01110_Clostridium_celatum	0.0826928	8e-06	0.000157222
CAG00628_Bacteroides	0.00358419	0.00018984	8.18429e-05
MGS_CAG00310_Bifidobacterium_catenulatum	0.0785145	0.000227042	0.000342602
CAG01131_Faecalibacterium	0.00382311	6.00575e-05	6.14943e-05
CAG00966_Parabacteroides	0.00387517	0.00105857	0.000131688
CAG01054_Unknown	3.64127e-06	0.000563939	8.48485e-06
CAG00530_Collinsella	0.00403247	0.00018318	0.000385011
CAG00444_Prevotella	0.149426	0.00325251	0.00518234
MGS_CAG00118_Unknown	0.283644	0.000256418	0.000141972
CAG00993_Faecalibacterium	0.00011398	0.000140274	0.000470457
CAG00655_Unknown	0.0370847	0.000719874	0.000131982
CAG00749_Bacteroides	0.000333634	5.07246e-05	3.96135e-05
CAG01199_Unknown	0.0163875	0.000388077	2.11538e-06
CAG01109_Firmicutes	1.83322e-05	0.000207667	2.49444e-05
CAG00856_Actinobacteria	0.711604	0.000204916	0.000111313
CAG00680_Eubacterium	0.0216904	1.76863e-05	9.72549e-05
CAG01034_Unknown	0.544027	3.28431e-06	7.84314e-07
MGS_CAG00149_Firmicutes	0.388794	2.35672e-07	1.74969e-07
MGS_CAG00098_Unknown	0.888301	0.000293796	7.43e-05
CAG01125_Unknown	0.583772	0.000499774	0.000303898
MGS_CAG00291_Unknown	0.034498	3.38471e-07	3.89846e-07
CAG01047_Unknown	NaN	0	0
MGS_CAG00165_Eubacterium_sp.	0.00107271	6.1246e-05	0.000340668
CAG00747_Streptococcus_sp.	0.00573135	0.000359976	2.24638e-06
MGS_CAG00301_Clostridium_sp.	0.118679	6.03877e-05	0.000160079
CAG00802_Ruminococcus	0.764813	7.82203e-05	5.43785e-05
CAG00407_Firmicutes	0.333711	2.70124e-08	0
MGS_CAG00039_Faecalibacterium_cf.	1.74791e-05	0.00041794	0.0009912
CAG00709_Bacteroidales	3.89801e-05	0.000581751	8.51688e-05
MGS_CAG00336_Unknown	0.0699964	0.000704507	0.000137866
CAG00470_Collinsella	0.772588	5.48426e-05	5.14286e-05
MGS_CAG00029_Phascolarctobacterium_sp.	0.00836543	0.00188961	0.000278038
CAG01163_Faecalibacterium_prausnitzii	0.685783	0.000186909	6.84848e-06
MGS_CAG00190_Phascolarctobacterium	0.761603	4.69256e-05	0.00013718
CAG01217_Bacteroides	0.00619296	0.00216516	0.000859673
CAG01081_Unknown	0.149245	0.00231709	0.000889841
MGS_CAG00185_Firmicutes	0.333711	0	1.566e-07
MGS_CAG00199_Bacteroides_clarus	0.000201092	0.000311186	9.09244e-06
CAG00685_Ruminococcus_torques	0.547721	5.91617e-05	4.71856e-05
CAG00923_Alistipes	0.0137397	0.00031249	8.41767e-05
MGS_CAG00353_Streptococcus	0.0011732	0.000634767	6.0881e-05
CAG01196_Firmicutes	0.0246841	1.03774e-05	9.01887e-05
CAG00879_Clostridiales	0.0173517	0.00193604	0.000106211
MGS_CAG00086_Clostridium	1.81456e-05	0.000185254	1.6353e-06
CAG00424_Bacteroides	6.28094e-06	0.000454487	0.000377784
CAG01205_Eubacterium_ramulus	1	8.97436e-07	4.42308e-06
CAG00404_Unknown	0.321449	2.28999e-06	9.14393e-06
CAG00681_Unknown	0.582364	0.00010854	0.000102564
CAG00792_Escherichia_coli	0.000507978	0.00493751	0.000201475
MGS_CAG00237_Catenibacterium_mitsuokai	0.756178	0.000238018	0.000375894
CAG01028_Faecalibacterium	0.315554	7.18357e-05	0.000131498
MGS_CAG00159_Anaerotruncus_colihominis	0.0124579	9.57013e-06	3.1499e-08
MGS_CAG00363_Unknown	0.189267	2.85963e-06	1.26032e-07
MGS_CAG00306_Unknown	0.000644316	0.000478687	2.7074e-05
CAG01124_Bacteroides_sp.	7.36559e-05	0.00217921	0.000358701
CAG00591_Unknown	0.0410857	0.000705146	0.000211004
CAG00515_Gordonibacter_pamelaeae	0.632614	3.74873e-07	1.34752e-06
CAG00653_Clostridiales	0.486908	0.000123961	6.12903e-05
CAG01032_Parabacteroides_distasonis	3.09674e-05	0.00139348	0.000141324
CAG00854_Unknown	0.00303204	1.62626e-05	4.59596e-05
MGS_CAG00255_Unknown	0.000209858	0.00044223	6.83859e-05
CAG00970_Unknown	0.0397505	0.000631948	0.000254156
MGS_CAG00066_Parabacteroides_goldsteinii	2.13037e-06	0.000143803	1.18747e-06
MGS_CAG00379_Unknown	NaN	0	0
MGS_CAG00154_Ruminococcus_sp.	0.318291	0.00053716	9.39461e-05
MGS_CAG00160_Unknown	0.0458081	1.2833e-05	2.60975e-06
CAG00995_Firmicutes	NaN	0	0
CAG00564_Clostridiales	0.636111	1.30418e-05	1.49683e-05
CAG01010_Bacteroides	0.000819312	0.000369671	3.57746e-05
MGS_CAG00117_Unknown	0.185241	0.00128983	0.000551378
CAG00609_Unknown	0.603233	0.000328003	0.000177102
CAG00603_Flavonifractor_plautii	9.50428e-07	0.00135559	2.68437e-05
MGS_CAG00186_Unknown	0.577774	6.86772e-05	0.000300625
CAG00471_Clostridiales	0.899158	3.84428e-06	7.18573e-06
CAG00595_Clostridiales	0.162369	0.000280353	0.000229011
CAG00610_Unknown	0.0203772	7.12763e-05	9.83784e-05
MGS_CAG00259_Clostridiales	0.47268	1.85618e-06	5.81256e-06
CAG01033_Firmicutes	0.000145517	1.4902e-05	0
CAG00773_Unknown	6.05998e-06	0.00140338	0.000235205
CAG00426_Unknown	0.0166111	0.00038423	6.63327e-05
MGS_CAG00297_Firmicutes	0.0652027	1.73681e-05	2.49659e-05
MGS_CAG00220_Unknown	0.0688513	0.000190088	0.00050572
CAG01168_Firmicutes	0.000371666	0.00100048	6e-06
CAG00869_Unknown	0.270846	2.63918e-05	3.62543e-05
CAG01056_Prevotella	0.148197	0.00285525	0.00814818
CAG00816_Firmicutes	0.00381619	0.000665221	5.88201e-05
CAG00571_Unknown	0.0419262	1.24839e-06	0
CAG00716_Clostridiales	0.00200104	1.28322e-05	8.95425e-06
CAG00698_Unknown	0.0171756	3.39468e-05	5.58282e-06
CAG00570_Bacteroides_cellulosilyticus	0.000780179	0.000546462	7.25513e-05
CAG00503_Methanobrevibacter	0.000749229	8.79023e-05	4.67433e-06
MGS_CAG00262_Bacteroides	0.000587373	0.0056869	0.00296973
CAG01228_Clostridiales	0.271807	0.000268867	0.000198467
CAG00618_Unknown	0.0281243	8.24651e-05	0.000306651
CAG00494_Eubacterium	0.00204643	5.96895e-05	1.34429e-05
MGS_CAG00155_Clostridiales	1	1.2039e-06	1.59074e-07
CAG00612_Unknown	0.544027	6.78733e-07	0.00481036
CAG00517_Firmicutes	0.160802	8.15494e-08	0
CAG01148_Bacteroidales	0.000450321	0.00136386	0.000280702
CAG00786_Clostridiales	0.615073	0.000118414	0.000144785
CAG00684_Enterobacter_cloacae	0.994006	0.00372601	0.000115329
CAG00694_Firmicutes	0.0930809	5.14024e-05	2.95732e-05
MGS_CAG00044_Roseburia_inulinivorans	0.446419	0.00175326	0.00114406
CAG00790_Bacteroides	0.0146601	9.18428e-05	7.96748e-05
CAG00395_Alistipes	0.00012819	5.29424e-05	2.52281e-05
MGS_CAG00346_Roseburia	7.46893e-06	0.000103549	0.00110899
MGS_CAG00043_Unknown	0.00425727	0.00100482	4.53233e-05
CAG01154_Bacteroides	0.0368528	0.00147321	0.000630893
MGS_CAG00352_Parabacteroides_johnsonii	0.00620415	5.18834e-05	1.04131e-05
CAG00436_Unknown	0.0198831	0.000901495	0.00176753
CAG01071_Unknown	0.108336	0.000162969	0.00017625
MGS_CAG00053_Firmicutes	0.720338	1.28482e-07	3.65874e-06
CAG01174_Unknown	0.253693	0.000367273	0.000288667
CAG01213_Collinsella	0.959042	3.48366e-05	7.75163e-05
CAG01184_Bacteroides_plebeius	0.477905	0.00062434	0.000291006
CAG00442_Unknown	0.000231656	0.000149218	2.76806e-05
CAG00464_Clostridium_sp.	0.42496	2.26244e-06	0.000274623
CAG00615_Clostridium	0.000930607	5.21914e-05	8.17901e-07
CAG00688_Eubacterium	0.00290545	3.83735e-05	1.37952e-05
CAG00486_Unknown	8.36116e-05	0.000279912	4.25263e-05
MGS_CAG00244_Firmicutes	0.468211	2.0178e-06	2.59149e-06
CAG00455_Unknown	0.00108365	0.000269777	8.59483e-05
CAG00702_Clostridiales	0.695111	4.38302e-05	4.32505e-05
MGS_CAG00176_Clostridiales	0.700579	8.2806e-06	2.58985e-05
CAG01075_Clostridiales	0.033402	0.000249375	0.000200312
CAG01099_Flavonifractor_plautii	5.74234e-06	0.000869126	1.9071e-05
CAG00513_Unknown	NaN	0	0
CAG00582_Firmicutes	0.460396	1.22178e-05	2.45286e-05
MGS_CAG00286_Firmicutes	0.0122459	0.000467778	0.000247
CAG00689_Bacteroides_eggerthii	0.00808506	0.00137566	0.000106707
MGS_CAG00116_Alistipes_obesi	0.68086	0.000321189	0.000342393
MGS_CAG00240_Dialister_invisus	0.00292146	0.000132848	1.58462e-06
CAG00620_Unknown	0.00380463	0.000785556	0.000136463
MGS_CAG00025_Parabacteroides	0.000158461	0.00257397	0.000451082
CAG00942_Firmicutes	0.424218	0.000154403	0.000129095
MGS_CAG00137_Firmicutes	0.817255	5.35343e-06	1.71535e-05
CAG00803_Bacteroides	0.173581	0.000357458	0.000131271
MGS_CAG00235_Unknown	0.0982194	0.00130619	0.000278088
MGS_CAG00217_Clostridiales	0.138573	4.90066e-07	1.75497e-06
CAG00522_Clostridiales	0.0171306	2.25312e-05	4.95417e-05
MGS_CAG00307_Oxalobacter_formigenes	0.597189	4.44224e-06	1.12871e-06
MGS_CAG00198_Ruminococcus	0.172271	1.46532e-05	2.44641e-06
CAG00542_Actinobacteria	0.0429981	6.60252e-05	0.000185349
CAG00986_Unknown	NaN	0	0
CAG01187_Faecalibacterium	0.000370307	4.05031e-05	9.00629e-05
MGS_CAG00030_Prevotella	0.0435835	0.0037148	0.0125747
CAG01232_Clostridiales	0.333711	0	3.13333e-06
CAG01052_Unknown	0.896932	0.000313384	0.000335253
MGS_CAG00284_Faecalibacterium	0.00775304	5.24261e-05	0.000235157
CAG00982_Clostridium_sp.	1.3232e-05	0.00127702	5.31556e-05
CAG00529_Megasphaera_elsdenii	0.00314172	0.00014529	0.00125542
MGS_CAG00005_Bacteroides_vulgatus	0.00176656	0.0171897	0.00672398
MGS_CAG00016_Unknown	9.79407e-07	0.000137074	6.25636e-07
MGS_CAG00108_Unknown	0.339152	0.00177155	0.000389147
CAG01015_Faecalibacterium	0.000129404	2.0892e-05	7.43192e-05
CAG00808_Unknown	0.333711	1.72414e-07	0
CAG00751_Unknown	NaN	0	0
MGS_CAG00143_Unknown	0.260067	4.82229e-05	3.82742e-05
CAG01173_Unknown	0.577011	0.00075903	0.000279273
CAG01069_Firmicutes	0.00554723	0.000428177	0.000156354
CAG00969_Bifidobacterium_adolescentis	0.000904846	0.000102165	0.000724156
MGS_CAG00304_Unknown	0.0323612	0.00017354	0.000121135
CAG00843_Firmicutes	0.00262342	0.000138237	4.11538e-05
CAG00722_Clostridiales	0.00966477	8.42729e-05	3.41387e-05
MGS_CAG00059_Faecalibacterium_sp.	0.0592158	2.85967e-05	0.000151754
CAG00874_Clostridiales	0.737724	0.000123298	1.58246e-05
CAG00410_Clostridiales	0.0056089	7.6596e-05	1.15933e-05
CAG00872_Unknown	0.423197	0.000306007	0.000206042
MGS_CAG00164_Clostridium_sp.	0.988203	0.000164263	5.93517e-05
CAG00759_Faecalibacterium_prausnitzii	0.000123945	0.000344975	0.000623333
CAG00656_Unknown	NaN	0	0
MGS_CAG00079_Roseburia_hominis	0.773117	0.00052521	0.000151273
CAG00605_Unknown	0.502352	4.24107e-06	5.98214e-06
CAG01046_Bacteroides	0.819554	0.000833632	0.00312453
CAG00882_Bacteroides	4.60411e-06	0.000495603	3.97163e-05
MGS_CAG00335_Clostridium_sp.	0.311539	4.33041e-05	7.10501e-05
CAG00760_Firmicutes	0.0143809	0.000530448	8.49005e-05
MGS_CAG00114_Clostridiales	0.0177588	6.38863e-06	2.02639e-07
CAG01108_Bacteroides_sp.	0.0268667	0.000403333	0.000129778
CAG00431_Klebsiella_oxytoca	0.000291785	0.000160337	3.27545e-05
CAG01141_Clostridium	0.88223	1.5848e-05	2.4269e-05
CAG00968_Bacteroides	0.000402679	0.0187768	0.00276316
CAG01160_Unknown	0.417748	0.000107321	4.125e-05
CAG01085_Unknown	1	3.4127e-05	2.26984e-05
CAG00881_Faecalibacterium	0.0405336	0.000848582	0.000709255
MGS_CAG00218_Dialister_sp.	0.00363079	0.00643494	0.00257533
MGS_CAG00292_Unknown	0.311053	0.000629502	0.00032231
MGS_CAG00367_Faecalibacterium	0.024147	0.000159005	0.000155623
CAG00453_Collinsella_tanakaei	0.150109	2.21745e-07	3.20458e-06
CAG00744_Prevotella	0.00895382	0.000732643	0.00278671
MGS_CAG00052_Bifidobacterium_longum	0.403538	0.0108825	0.000858755
CAG00639_Unknown	3.19551e-08	2.59428e-05	4.7138e-07
MGS_CAG00130_Unknown	0.0191024	0.000541994	0.000236421
CAG00772_Parabacteroides	0.000233076	0.00195792	0.000312179
CAG00608_Bacteroides	0.00393854	0.00128862	0.000162123
MGS_CAG00213_Ruminococcus_callidus	0.0224952	4.28664e-06	8.75071e-05
CAG00501_Streptococcus_salivarius	0.238384	0.000310947	3.39867e-05
CAG01096_Lactococcus_lactis	0.333711	0	3.82514e-07
MGS_CAG00184_Clostridium_sp.	0.709873	6.26382e-05	5.50264e-05
CAG01165_Clostridiales	7.63644e-05	0.000614667	6.84848e-06
MGS_CAG00102_Desulfovibrio_piger	0.000181086	0.000413357	0.000120859
CAG00821_Unknown	0.123832	8e-06	7.76667e-05
MGS_CAG00362_Faecalibacterium	0.130629	0.000360497	8.05534e-05
CAG00936_Parabacteroides_merdae	0.00999707	0.00132008	0.00015687
CAG01140_Clostridium	3.69826e-07	0.000215057	1.72414e-06
MGS_CAG00267_Firmicutes	0.661702	1.68662e-06	2.26124e-07
MGS_CAG00289_Firmicutes	0.454222	5.49246e-06	3.56108e-06
MGS_CAG00308_Unknown	0.347251	9.13712e-05	8.96248e-05
CAG00509_Parabacteroides	5.96914e-05	0.00117392	9.46899e-05
MGS_CAG00177_Unknown	0.000103733	5.25295e-06	8.05639e-05
CAG01216_Firmicutes	0.544027	2.94118e-06	2.61438e-07
CAG01105_Unknown	0.954708	6.17222e-05	4.99444e-05
CAG00540_Clostridium	0.000183437	4.81735e-05	8.44749e-07
CAG00477_Streptococcus_salivarius	0.344942	0.000145614	8.90572e-06
CAG00933_Flavonifractor_plautii	0.261263	0.000924268	0.000372033
MGS_CAG00069_Ruminococcus_sp.	0.145112	0.00414848	0.000989025
MGS_CAG00342_Clostridium	6.64285e-06	0.000100785	5.22989e-06
CAG00526_Escherichia_coli	3.59144e-05	0.00269309	0.000152481
CAG00580_Unknown	0.047567	0.000479396	2.83071e-05
MGS_CAG00300_Alistipes	0.000963267	8.42372e-06	2.35649e-06
CAG01181_Clostridium	0.160802	5.02469e-05	0
CAG01048_Firmicutes	0.164724	0.000262576	7.19697e-05
CAG00715_Faecalibacterium	0.00150425	0.000426645	0.000799172
CAG00578_Unknown	0.0103126	0.000226328	0.000177461
CAG01161_Bacteroides	0.00094306	0.00948786	0.00259726
CAG00414_Unknown	4.21544e-05	0.000174563	6.09281e-05
CAG01210_Firmicutes	0.00217687	0.000228431	2.19608e-05
CAG00393_Unknown	0.845487	1.85771e-05	3.29353e-06
CAG00954_Clostridiales	0.72255	0.000183797	0.00012097
MGS_CAG00232_Unknown	0.112545	0.00010735	0.000169793
CAG01195_Unknown	0.495096	0.000287673	3.76101e-05
CAG01087_Dialister_succinatiphilus	0.642179	0.00373027	0.0104129
CAG00740_Unknown	2.98843e-05	0.000134883	1.64319e-06
CAG01203_Firmicutes	0.122176	8.79487e-05	3.10256e-05
CAG00415_Ruminococcus_obeum	0.0303643	4.36116e-05	3.71731e-05
CAG00864_Unknown	0.333711	1.05442e-06	0
CAG01060_Porphyromonas_asaccharolytica	4.82558e-05	0.0113783	2.54545e-05
MGS_CAG00364_Escherichia_coli	1.24932e-05	0.00979977	0.000153377
CAG00917_Bacteroides_coprophilus	0.289312	2.50794e-05	9.48413e-06
CAG00640_Firmicutes	0.0635253	0.00021934	0.000123993
CAG00950_Prevotella	0.00172138	0.00627869	0.0272065
MGS_CAG00280_Clostridium	0.654724	5.6092e-06	1.48563e-06
CAG00514_Bacteroides	3.67655e-05	0.0235134	0.00431211
CAG00825_Unknown	0.134911	0.000360612	0.000693028
MGS_CAG00050_Eubacterium_eligens	0.501144	0.00105586	0.000776062
CAG01086_Unknown	2.8002e-07	0.000779788	1.04233e-05
CAG01011_Unknown	0.614586	0.00146033	0.000446432
MGS_CAG00223_Unknown	0.00147885	0.000423101	7.63596e-05
CAG00586_Roseburia	0.0555025	6.92954e-05	5.15583e-05
CAG00948_Prevotella	0.0341924	0.00152217	0.00571283
CAG00623_Unknown	0.05547	0.000288428	3.45597e-05
CAG00637_Ruminococcus_sp.	0.164606	0.00217508	0.000541759
MGS_CAG00382_Alistipes	0.0374768	0.000352531	2.32669e-07
CAG00944_Subdoligranulum_sp.	0.00104312	8.72083e-05	2.29167e-06
CAG01221_Bacteroides	0.000181166	0.000345667	0.000371067
CAG00945_Firmicutes	0.171492	6.19167e-05	9.6375e-05
MGS_CAG00322_Eggerthella_sp.	0.280554	5.15723e-06	2.93152e-06
MGS_CAG00215_Firmicutes	0.624546	0.000149848	3.64248e-05
MGS_CAG00193_Streptococcus_parasanguinis	0.000505874	0.000478487	7.69648e-06
CAG00866_Bacteroides_sp.	0.000563853	2.38095e-05	0.000267891
MGS_CAG00085_Bacteroides_ovatus	0.00384807	0.00604064	0.00250915
CAG00601_Faecalibacterium	0.000457028	4.2591e-05	0.000209141
MGS_CAG00203_Ruminococcus_lactaris	0.0239663	2.92512e-05	2.55798e-05
CAG01094_Bacteroidales	0.0448312	0.000998871	0.00120511
MGS_CAG00032_Roseburia_intestinalis	0.000445674	3.39413e-05	0.000563364
CAG00483_Firmicutes	0.0314609	8.4566e-05	3.92014e-05
CAG00485_Unknown	0.166748	4.06037e-05	2.41032e-05
MGS_CAG00013_Bacteroides_caccae	0.39526	0.00131198	0.00148417
CAG00683_Collinsella	0.958656	0.000117645	0.00067481
CAG00831_Bacteroides_ovatus	0.00513946	0.00038761	0.00167321
CAG00819_Firmicutes	0.70981	3.07508e-05	2.64264e-05
CAG00550_Unknown	0.00105551	0.000701767	0.000105279
CAG00398_Escherichia_coli	0.00868437	0.00399735	0.000835746
CAG01201_Unknown	0.0177896	6.66026e-05	1.60256e-06
CAG00853_Anaerostipes_hadrus	0.0832283	9.23333e-06	4.66667e-07
MGS_CAG00095_Alistipes_shahii	0.0398729	0.00257339	0.000509962
MGS_CAG00332_Firmicutes	0.473322	0.000650441	0.000391289
CAG00527_Unknown	0.113385	8.05449e-05	9.15385e-05
CAG00665_Unknown	0.186767	4.20225e-05	1.68727e-05
CAG00877_Unknown	0.0416727	2.04912e-05	1e-05
CAG01128_Unknown	0.011031	0	5e-06
CAG00960_Veillonella_sp.	0.000342453	0.000138889	2.73504e-06
MGS_CAG00147_Faecalibacterium_prausnitzii	0.0915367	0.000120715	6.48639e-05
MGS_CAG00247_Firmicutes	0.495	6.84894e-06	1.50811e-05
CAG01175_Unknown	0.000816232	0.00213821	2.66049e-05
CAG00865_Unknown	0.954549	4.52381e-06	8.26531e-06
CAG00669_Odoribacter_splanchnicus	0.000410741	8.28571e-05	3.31429e-05
CAG01043_Bacteroides_vulgatus	2.94057e-06	0.00921632	5.07463e-05
CAG00732_Unknown	0.309889	4.78161e-06	6.77241e-05
CAG00566_Bacteroidales	0.00111426	0.000971407	0.00347752
MGS_CAG00115_Enterobacter	0.894143	0.000640494	0.000110087
CAG00906_Bacteroides_vulgatus	0.681039	7.45211e-05	0.000173333
CAG00928_Bacteroides	0.000365919	0.00153988	0.000558943
MGS_CAG00071_Streptococcaceae	0.1596	9.27996e-06	2.51762e-06
CAG00666_Collinsella	0.411234	0.0001453	3.90449e-05
CAG00890_Clostridiales	0.220362	1.01449e-05	2.75362e-06
CAG01139_Firmicutes	0.589335	4.31034e-06	9.1954e-07
CAG00829_Firmicutes	0.173565	0.000276293	6.26168e-06
CAG01132_Blautia_obeum	0.00150143	3.44828e-07	1.83908e-05
CAG00557_Eubacterium	0.00278854	0.00241736	1.60988e-05
CAG01190_Unknown	0.162287	0.000146289	0.000128302
CAG00913_Clostridium_sp.	0.361724	0.000145569	7.47059e-05
CAG00927_Bacteroides	0.150988	9.28455e-05	1.61789e-05
CAG00886_Clostridiales	0.124338	1.90426e-05	3.65248e-05
CAG01083_Prevotella	0.00201709	0.00121275	0.00401974
CAG00768_Unknown	0.459013	0.000177328	0.000382036
CAG00860_Coprococcus	0.407425	0.000127205	4.59259e-05
CAG00611_Firmicutes	0.000283303	6.63198e-05	1.01056e-06
CAG00693_Bacteroides	1.53114e-05	0.000267215	1.21748e-05
CAG00730_Unknown	1	0.0001871	0.000265228
CAG00911_Unknown	0.0208407	4.22093e-05	0.000107519
CAG00516_Veillonella_sp.	0.982252	0.000244802	6.76697e-05
CAG01137_Bacteroides_intestinalis	2.98742e-06	0.000590747	9.25287e-06
CAG00525_Clostridium_sp.	0.032588	4.92662e-07	5.09748e-05
CAG00385_Adlercreutzia_equolifaciens	0.0367645	8.00959e-07	6.57026e-05
MGS_CAG00371_Clostridiales	0.00463541	7.35834e-05	2.4834e-05
CAG00469_Veillonella_parvula	0.000374143	0.00232687	5.82494e-05
MGS_CAG00319_Unknown	0.150307	3.2877e-05	6.3194e-05
CAG01008_Bilophila	0.0457031	1.4554e-05	5.21127e-06
CAG00621_Unknown	0.11715	0.000119343	7.99374e-05
CAG01115_Firmicutes	0.0204996	0.00439783	0.000501
CAG00990_Unknown	0.179717	0.000202297	3.31532e-05
CAG01227_Parabacteroides	0.00189929	0.00111027	0.000274533
CAG00789_Unknown	0.864834	0.00071122	0.000353144
MGS_CAG00348_Unknown	0.333711	4.33925e-08	0
CAG00731_Clostridiales	0.875341	1.73744e-05	3.79909e-05
CAG00847_Unknown	NaN	0	0
CAG00997_Faecalibacterium_sp.	0.634955	1.47222e-05	5.48611e-05
CAG00541_Unknown	0.000671699	0.000137329	6.22374e-05
MGS_CAG00152_Clostridiales	0.030369	2.75e-05	2.46767e-05
CAG00834_Ruminococcaceae	0.597154	5.71429e-07	3.80952e-07
CAG00701_Faecalibacterium	5.52159e-05	9.28601e-05	0.000156626
CAG01135_Bacteroides_ovatus	0.0019878	0.0015377	0.000241609
MGS_CAG00008_Bacteroides	2.87441e-06	0.000830188	4.77139e-05
CAG00425_Unknown	0.00697166	0.000113758	5.94111e-05
CAG00435_Unknown	NaN	0	0
CAG00661_Escherichia_coli	3.2504e-05	0.00211604	9.0221e-05
CAG00507_Unknown	0.953909	6.96618e-06	4.09662e-06
CAG00971_Unknown	0.081523	7.45614e-06	0
CAG00961_Unknown	0.0129058	0.00119857	0.000139524
CAG00452_Collinsella_aerofaciens	0.970516	0.000949736	0.000786624
CAG00943_Firmicutes	0.472025	7.97942e-05	8.53909e-05
MGS_CAG00015_Clostridium	2.48626e-06	0.000514359	4.59257e-06
CAG00490_Unknown	0.000228412	3.93801e-05	0.000131249
MGS_CAG00178_Firmicutes	0.890533	4.33735e-07	1.28514e-07
CAG00779_Bacteroides_sp.	0.00102822	0.00185437	0.000493203
MGS_CAG00183_Unknown	0.00249905	0.00216414	0.000317185
CAG00897_Bacteroides	0.0332093	0.000124481	1.88148e-05
CAG01103_Firmicutes	1.51624e-06	0.000610109	1.89071e-05
MGS_CAG00303_Faecalibacterium	2.60032e-05	1.32694e-05	0.000165737
MGS_CAG00146_Proteobacteria	0.013516	0.0017753	0.000129687
CAG00446_Bifidobacterium_pseudocatenulatum	0.164603	0.000340461	0.00031593
CAG00959_Clostridiales	0.000351452	0.000217906	7.2265e-05
MGS_CAG00196_Unknown	0.174804	0.000141429	0.000155616
CAG00851_Bacteroides_thetaiotaomicron	4.46096e-06	0.000227633	2.14e-05
MGS_CAG00099_Eubacterium_rectale	5.09117e-06	0.00152844	0.00346995
CAG01005_Anaerotruncus_colihominis	0.0566841	0.00157921	0.000140324
MGS_CAG00002_Bacteroides_fragilis	3.59234e-05	0.00417496	0.000808098
CAG00926_Bacteroides_massiliensis	0.335362	0.000127886	5.56098e-05
MGS_CAG00210_Unknown	0.65909	0.000270983	0.000124057
CAG00753_Unknown	9.74477e-07	0.00220225	0.000138627
CAG00714_Bacteroides_stercoris	0.00142522	0.00120902	0.000204038
CAG00761_Bacteroides	0.00137019	0.000687494	0
CAG00841_Bacteroides_fragilis	0.335481	0.000728173	0.000441827
CAG00902_Bacteroides	0.000121252	0.010727	0.000493144
CAG01177_Alistipes	0.154755	0.000343889	0.000311543
CAG00817_Acidaminococcus	0.368536	0.000113185	1.94048e-05
MGS_CAG00088_Unknown	0.0501202	0.000484538	0.000464645
MGS_CAG00361_Dialister_pneumosintes	7.52874e-05	0.000422748	1.18002e-06
CAG00704_Firmicutes	0.993951	0.000126149	0.000208903
CAG01064_Clostridium	5.71411e-05	8.50769e-05	1.43077e-05
CAG00630_Unknown	0.169917	4.23948e-06	7.28155e-07
CAG01230_Bacteroides_sp.	0.00126754	0.00559373	0.00365667
MGS_CAG00103_Unknown	0.000914522	0.00193301	2.70569e-05
MGS_CAG00256_Veillonella_atypica	0.0133924	0.000617083	5.19316e-05
MGS_CAG00234_Clostridium_sp.	0.000956058	1.89684e-06	5.58062e-05
CAG00735_Clostridiales	0.0613137	5.30093e-05	1.29398e-05
MGS_CAG00081_Eubacterium_sp.	0.200911	0.00478294	0.000945304
CAG00647_Clostridiales	0.000335186	0.000298791	5.00691e-05
CAG00840_Enterobacter_aerogenes	0.844496	0.000437873	6e-05
MGS_CAG00091_Coprobacillus_sp.	4.13889e-06	6.93507e-05	5.23993e-07
MGS_CAG00166_Ruminococcus_callidus	0.0483854	2.71234e-06	6.57928e-05
CAG00512_Streptococcus_gordonii	1.62918e-05	8.10101e-06	5.05051e-07
CAG00502_Citrobacter_sp.	0.0492507	0.000811398	3.73563e-06
CAG00848_Klebsiella_pneumoniae	0.393175	0.00225868	0.000335545
CAG00697_Akkermansia_muciniphila	1.97922e-05	0.00394587	0.000142065
CAG00806_Alistipes	0.536977	0.000334872	6.04843e-05
CAG00644_Bacteroides	2.78805e-07	0.000628625	1.45704e-05
CAG00627_Firmicutes	1	1.10048e-06	4.46571e-07
CAG00613_Firmicutes	0.164915	4.39394e-07	9.09091e-08
CAG00648_Firmicutes	0.0260484	0.000101192	2.86528e-05
CAG00534_Parabacteroides	1.97189e-05	0.000120962	1.5962e-05
CAG01176_Sutterella_wadsworthensis	0.356591	0.000418457	0.000808457
MGS_CAG00004_Odoribacter_splanchnicus	0.000856412	0.00488814	0.000198124
CAG00462_Bacteroides_nordii	0.00134176	0.000500143	1.89466e-05
CAG01164_Bacteroides_sp.	0.0117566	0.00830909	0.00235491
CAG00849_Unknown	0.0320297	0.0247585	0.000901419
MGS_CAG00037_Firmicutes	0.00172036	0.000811678	1.75835e-05
CAG00649_Anaerostipes_hadrus	0.157005	4.86632e-05	2.22222e-06
CAG00973_Firmicutes	8.5506e-06	0.000995132	3.50877e-05
MGS_CAG00377_Bacteroides	2.95898e-05	0.000415224	8.59972e-05
MGS_CAG00192_Unknown	0.899995	0.000126518	0.000316142
CAG00646_Alistipes_putredinis	0.114653	0.000493092	0.000487012
MGS_CAG00253_Firmicutes	0.000212129	7.14067e-06	0.000101213
CAG00576_Unknown	0.00030589	0.000304225	6.52713e-05
CAG01233_Coprococcus	0.661573	9.4e-06	8.13333e-06
CAG01142_Unknown	0.000547116	0.00079076	1.46199e-06
MGS_CAG00163_Unknown	2.20968e-06	0.000943764	3.63199e-05
CAG00976_Parabacteroides_goldsteinii	2.34949e-06	0.000118991	3.50877e-07
CAG01023_Unknown	0.0583918	5.02415e-06	8.78261e-05
CAG01074_Bacteroides	0.597189	0.00013474	1.04167e-05
CAG00474_Unknown	6.74925e-05	0.000571481	8.20658e-05
CAG01149_Bacteroides	0.0162388	0.00169772	0.000233801
MGS_CAG00328_Unknown	0.876625	2.19232e-05	3.05597e-05
CAG00781_Bilophila_sp.	0.0342822	4.17848e-05	7.24934e-05
CAG00812_Unknown	1.37781e-06	0.000830725	2.3913e-05
MGS_CAG00089_Unknown	0.0479944	2.61053e-06	4.72982e-07
MGS_CAG00354_Unknown	0.0156208	0.000415421	0.000552533
MGS_CAG00214_Unknown	0.00558219	1.21471e-05	0
CAG00855_Megamonas_funiformis	0.351874	0.00121886	0.00132236
CAG00468_Unknown	0.0876663	0.00121363	0.000333508
MGS_CAG00024_Bacteroides	0.0144122	0.00312337	0.00340822
MGS_CAG00113_Veillonella_parvula	0.000445101	0.00220999	6.73177e-05
CAG00624_Clostridium_sp.	0.0519925	0.000387222	6.73016e-06
CAG00741_Phascolarctobacterium	0.466469	5.93617e-05	0.000137305
MGS_CAG00157_Clostridium_sp.	0.227674	0.000337532	0.000641435
CAG00607_Haemophilus	0.039921	6.18386e-05	7.48879e-05
CAG00634_Clostridiales	0.923887	2.10396e-05	2e-05
MGS_CAG00083_Unknown	0.0518771	0.00112519	0.000155039
CAG00614_Unknown	0.0689709	0.000830154	0.000329109
CAG00705_Lachnospiraceae	0.017989	9.99793e-05	4.61698e-06
CAG00537_Enterobacter_cloacae	0.260071	0.0028887	8.62344e-05
CAG00409_Prevotella_copri	6.14595e-05	0.00162945	0.0146952
CAG00895_Unknown	0.58478	8.70741e-05	0.000345815
CAG01207_Faecalibacterium	0.000955593	0.00039098	0.000148824
CAG00947_Unknown	NaN	0	0
CAG00600_Alistipes	0.000418781	0.00151601	4.88696e-05
MGS_CAG00101_Sutterella_wadsworthensis	1.48037e-06	0.00082162	4.89009e-07
MGS_CAG00170_Eubacterium_siraeum	0.688582	0.000396831	0.000204955
CAG00632_Unknown	0.0574595	0.00180816	0.00165987
CAG01129_Unknown	0.0439999	0.000144655	3.97701e-05
CAG00914_Escherichia_coli	1.00452e-06	0.0209022	3.36471e-05
CAG00989_Parabacteroides	0.00260552	0.000958919	2.40541e-05
MGS_CAG00330_Clostridiales	0.00831461	0.000149657	0.000381022
CAG00871_Parabacteroides_merdae	0.011792	0.00114816	0.000455937
CAG00552_Unknown	0.160802	7.46089e-07	0
CAG00899_Unknown	0.677141	2.92135e-06	2.24719e-06
MGS_CAG00041_Alistipes	0.8011	0.000417141	0.000224568
MGS_CAG00374_Parabacteroides	0.00104788	0.000765163	0.000124639
CAG00567_Unknown	0.000100925	0.00104767	9.27099e-05
MGS_CAG00296_Unknown	0.371101	4.05071e-07	1.88621e-07
MGS_CAG00078_Unknown	0.888303	0.00166192	0.000759317
MGS_CAG00195_Unknown	0.0016081	0.000347517	3.56799e-05
CAG00677_Clostridiales	0.000215126	6.98441e-05	2.32554e-05
CAG00805_Unknown	2.54407e-05	0.00151744	0.000106724
CAG01024_Actinobacteria	0.160742	0	2.89855e-07
MGS_CAG00058_Klebsiella	0.0138316	0.00222786	0.00149396
CAG00560_Eubacterium_rectale	1.16711e-05	0.000547303	0.00373243
MGS_CAG00072_Eubacterium_sp.	0.428951	0.000207895	7.85747e-05
CAG00778_Enterobacter_cloacae	0.503027	0.00282422	0.000103438
MGS_CAG00245_Ruminococcus_sp.	0.011613	0.00160788	6.71421e-05
MGS_CAG00061_Firmicutes	0.331993	2.23808e-06	2.33199e-06
CAG00561_Ruminococcus_sp.	0.567992	0.000131729	0.000109211
CAG00451_Clostridiales	0.625602	4.20878e-05	4.92357e-05
CAG01121_Bacteroides	5.56928e-05	0.00055548	5.79661e-05
CAG01225_Unknown	0.570313	5.33333e-07	4.1e-05
MGS_CAG00148_Firmicutes	0.744681	1.35546e-05	6.75232e-06
CAG00433_Clostridium	6.04101e-07	0.00038758	3.3269e-06
MGS_CAG00179_Eubacterium_sp.	0.000384752	1.07329e-05	4.41104e-05
CAG01169_Bacteroidales	0.329183	0.000665576	0.000347515
CAG00774_Bacteroides	0.445799	0.00117946	0.000939103
CAG00528_Unknown	0.00953204	0.000138077	5.7377e-06
CAG00390_Prevotella	0.000121043	0.00117175	0.00641553
MGS_CAG00090_Unknown	0.482511	0.000289178	0.0001766
CAG00964_Clostridiales	0.237961	1.68831e-06	1.12554e-06
MGS_CAG00121_Unknown	0.000744138	2.30281e-05	1.02298e-05
CAG00738_Bifidobacterium_catenulatum	0.98819	0.0011535	0.000634639
CAG00573_Firmicutes	4.51428e-05	9.81982e-06	6.04891e-07
MGS_CAG00171_Alistipes_indistinctus	0.155883	0.000422358	8.45398e-05
MGS_CAG00153_Unknown	0.932524	2.41441e-07	1.6036e-07
CAG00599_Firmicutes	6.81693e-05	5.05217e-05	1.13768e-05
MGS_CAG00366_Unknown	0.0112457	0.000145033	3.12194e-05
MGS_CAG00127_Firmicutes	0.00181017	1.60577e-05	0.000266857
CAG01040_Unknown	8.56377e-05	0.000458806	6.37313e-05
MGS_CAG00049_Clostridium_sp.	0.00872196	0.000991725	0.000428811
MGS_CAG00351_Bacteroides	0.00728836	0.0041378	0.00125707
MGS_CAG00139_Unknown	0.183242	1.44184e-05	4.44479e-05
CAG00465_Unknown	0.773089	0.000273507	0.000135661
CAG00420_Bacteroides_vulgatus	0.00595365	0.00233015	0.00120288
CAG00584_Unknown	0.00012401	6.30376e-06	8.31586e-05
MGS_CAG00273_Unknown	0.666851	0.000263976	0.000114685
CAG00846_Faecalibacterium	0.000897563	0.000435817	0.000910523
MGS_CAG00133_Unknown	0.0448956	0.00174672	9.99588e-05
MGS_CAG00055_Ruminococcus	0.615191	0.000415737	0.000331945
CAG01038_Unknown	0.0251299	0.000178607	7.48259e-05
CAG00633_Bacteroides_caccae	0.0815396	0.000590693	0.000832459
CAG00777_Bacteroides_plebeius	0.095855	0.000912318	0.000265234
MGS_CAG00229_Eubacterium	0.168384	1.03383e-05	3.19276e-07
CAG00440_Eubacterium_sp.	0.262849	0.000220218	0.000112046
CAG00575_Firmicutes	0.180887	8.66667e-05	5.45607e-05
CAG00690_Citrobacter_koseri	0.100759	8.4101e-05	0.000284949
MGS_CAG00060_Dorea_longicatena	0.0555457	0.000257646	0.00110152
CAG01092_Bacteroidales	1.24724e-05	0.00033629	0.00227075
CAG01112_Streptococcus	0.254595	9.87222e-05	2.33333e-06
CAG00815_Bacteroides_stercoris	5.52289e-05	0.00115593	0.000189145
CAG00500_Clostridium_sp.	0.160802	7.57576e-07	0
CAG01017_Unknown	0.535199	3.30952e-05	8.09048e-05
CAG01016_Unknown	0.306934	0.000252905	5.9619e-05
CAG01107_Clostridiales	0.935138	0.000147389	0.000251611
CAG01000_Firmicutes	6.98547e-08	0.000353935	4.9537e-06
CAG00441_Unknown	0.784198	1.02183e-05	6.81217e-06
CAG00908_Alistipes_finegoldii	0.185479	0.000379885	0.000128927
CAG01021_Bacteroides	0.00428249	5.65238e-05	3.45238e-05
CAG01062_Unknown	0.222491	1.84615e-06	1.33333e-05
MGS_CAG00197_Unknown	0.677141	7.18336e-07	2.91955e-07
CAG00563_Eubacterium	0.736046	3.40177e-05	2.89607e-05
MGS_CAG00311_Unknown	0.18949	0.000243865	2.55892e-07
CAG00763_Akkermansia_muciniphila	2.62691e-05	0.002421	5.75689e-05
CAG00636_Alistipes	0.0241757	0.000473234	0.000103964
CAG00581_Unknown	0.0243205	1.71673e-05	9.74967e-07
CAG01026_Unknown	0.289207	0.000773043	5.55556e-06
CAG01147_Faecalibacterium	0.206164	1.69591e-06	3.09942e-06
MGS_CAG00243_Clostridium_sp.	0.0982507	0.00066906	0.000256142
MGS_CAG00112_Clostridium	0.013413	1.06766e-06	2.85847e-06
CAG00711_Unknown	2.46524e-06	0.000236774	3.71795e-06
MGS_CAG00080_Bacteroides_dorei	0.0326461	0.00328395	0.00107305
MGS_CAG00173_Clostridiales	0.728262	0.000171932	0.000327538
CAG00399_Bifidobacterium	0.270705	0.00121087	0.000571185
MGS_CAG00349_Unknown	0.172039	8.67422e-05	1.28162e-05
CAG00429_Prevotella	0.0603936	0.00291698	0.010495
CAG00430_Clostridium	0.00362424	0.00012218	6.32206e-06
CAG01009_Unknown	0.0309317	0.000245962	9.22066e-05
CAG00794_Bacteroides	5.56625e-06	0.000213607	9.83607e-06
CAG00423_Phascolarctobacterium	0.869641	1.08604e-05	3.1444e-05
CAG00664_Phascolarctobacterium	0.835129	6.99069e-05	0.00018743
CAG00915_Unknown	0.504441	1.45098e-05	1.95686e-05
MGS_CAG00224_Clostridiales	0.10552	1.06714e-06	2.59128e-07
MGS_CAG00318_Firmicutes	0.570313	6.94444e-08	3.125e-08
CAG00839_Unknown	0.00117376	0.0496024	0.0173687
MGS_CAG00021_Unknown	2.27409e-07	0.00156477	4.15354e-05
CAG01084_Unknown	0.099463	0.00557831	0.000264868
CAG00958_Lachnospiraceae	4.23004e-05	0.000145641	4.70085e-07
CAG00394_Prevotella	0.0144122	0.00178247	0.00750726
CAG01093_Unknown	0.873492	0.000129409	0.000154247
MGS_CAG00272_Clostridiales	0.905553	4.17501e-05	1.38255e-05
CAG00941_Bacteroides	0.032586	0.00463374	0.000298436
CAG00996_Bacteroides	0.00149302	3.3242e-05	1.19178e-05
MGS_CAG00326_Parabacteroides_merdae	0.000729511	0.00329973	0.000309123
CAG00672_Unknown	0.000445592	0.0155108	0.00458169
CAG00924_Clostridium	0.728037	8.83534e-06	1.12851e-05
CAG01151_Eubacterium	0.159965	0.000158929	3.79762e-05
CAG00654_Prevotella_copri	0.000318208	0.00922604	0.0476313
CAG00754_Bifidobacterium	0.864871	0.00118202	0.000597951
CAG00832_Unknown	0.119821	9.1195e-07	4.24528e-06
MGS_1CAG00001_Klebsiella_pneumoniae	0.206205	0.00572607	0.00145771
CAG01049_Veillonella_parvula	0.000552983	0.00368111	3.38889e-05
MGS_CAG00231_Unknown	NaN	0	0
CAG00421_Lactobacillus_salivarius	0.0700532	0.00017841	1.36326e-05
CAG00402_Prevotella	0.000526404	0.0015619	0.0078964
MGS_CAG00228_Unknown	0.881998	0.000158531	0.000206866
MGS_CAG00344_Unknown	0.02323	0.000361172	4.0388e-05
MGS_CAG00180_Unknown	0.00353697	0.000170101	4.8848e-05
CAG01080_Faecalibacterium	0.0175924	0.000795185	0.000708148
CAG01066_Firmicutes	NaN	0	0
CAG00511_Actinobacteria	0.48712	7.7495e-05	9.32036e-05
CAG00454_Unknown	0.270168	0.000280244	0.000124222
CAG00938_Unknown	0.00220307	0.00028061	0.000109106
CAG00836_Bacteroides	0.65908	0.00255251	0.00120244
CAG00432_Enterococcus_faecium	0.000126398	0.000203654	1.64103e-06
CAG01001_Ruminococcus	0.158876	2.21759e-05	1.70833e-05
CAG01183_Collinsella	0.627989	5.97484e-06	8.49057e-06
CAG00438_Clostridiales	0.00128036	1.56824e-06	2.49344e-07
CAG00670_Unknown	0.178681	0.000213295	0.00011341
CAG00695_Bacteroides_fragilis	2.71729e-06	0.00465567	0.000346667
CAG00467_Unknown	0.888295	6.69907e-05	5.61883e-05
MGS_CAG00305_Unknown	0.000653502	5.95447e-05	1.3213e-05
CAG00663_Firmicutes	0.0831288	0.000120574	6.90185e-05
CAG01042_Unknown	0.0297659	2.86567e-05	0.000147711
CAG00999_Firmicutes	0.0466993	4.90741e-06	3.7037e-07
MGS_CAG00249_Ruminococcus	0.597945	1.06556e-05	8.6233e-06
MGS_CAG00373_Clostridium_sp.	0.0841479	1.42458e-05	1.25034e-05
CAG00793_Clostridiales	0.391006	0.000192186	0.00020959
MGS_CAG00189_Unknown	0.014236	0.000737776	0.000148345
CAG01022_Clostridium	0.338132	9.71429e-06	2.5e-05
MGS_CAG00333_Unknown	8.62034e-05	0.00033585	3.63955e-05
MGS_CAG00356_Klebsiella	0.0594244	0.000287751	0.000114176
CAG00988_Enterobacter_cloacae	0.780125	0.00190113	0.000166441
MGS_CAG00064_Bacteroides	0.000811998	0.0028014	0.00185654
CAG00667_Lachnospiraceae	0.340573	4.12429e-06	7.79661e-06
CAG01130_Eubacterium_ventriosum	0.000848026	0.00236092	0.000434253
CAG00946_Unknown	0.211256	3.2875e-05	3.4875e-05
CAG00838_Unknown	0.0814933	2.12698e-06	0
CAG00952_Unknown	0.781205	5.99156e-06	2.16034e-05
CAG00922_Unknown	0.00918445	0.00366405	8.70238e-05
CAG00532_Unknown	0.395675	0.000786334	0.000197697
MGS_CAG00075_Megamonas_funiformis	0.14328	0.000990544	0.00114947
CAG00448_Parabacteroides_distasonis	0.0025576	0.000594675	9.42068e-05
CAG01095_Prevotella	0.00174343	0.000865753	0.00318419
CAG00937_Prevotella	0.0135362	0.00620065	0.0165096
MGS_CAG00009_Subdoligranulum_sp.	6.02943e-06	0.0013235	4.11779e-05
CAG00811_Eubacterium_siraeum	0.024294	0.002646	8.45217e-05
MGS_CAG00287_Unknown	4.04921e-05	7.04178e-05	8.93953e-07
CAG00756_Clostridiales	0.437003	2.11605e-05	2.36049e-05
CAG01223_Unknown	0.160802	0	1.4e-06
CAG01061_Coprococcus_comes	0.246446	4.64646e-06	4.46465e-05
CAG00521_Haemophilus_parainfluenzae	0.0778568	0.000351568	0.000193209
MGS_CAG00378_Streptococcus_anginosus	4.53021e-06	1.25165e-05	8.73466e-07
MGS_CAG00138_Firmicutes	0.243317	1.43699e-06	2.5377e-06
MGS_CAG00290_Clostridiales	0.220156	3.82771e-06	6.49497e-06
CAG00904_Streptococcus_sp.	0.603151	6.16858e-06	4.78927e-06
CAG00873_Bacteroides_cellulosilyticus	0.320101	4.10764e-05	7.53472e-05
MGS_CAG00236_Tannerella_sp.	0.000303475	1.54926e-05	6.75381e-07
CAG00791_Lactobacillus_casei	0.341442	7.28997e-06	3.79404e-07
CAG00635_Unknown	0.160524	2.23881e-06	1.82421e-07
CAG00535_Fusobacterium_nucleatum	0.00120454	5.63164e-05	1.01695e-07
MGS_CAG00011_Bacteroides_eggerthii	5.44567e-06	0.0039907	1.26655e-05
MGS_CAG00012_Bilophila_wadsworthia	0.000398513	0.000538637	0.000143362
CAG01234_Firmicutes	2.63121e-05	0.0010314	2.96667e-05
CAG00443_Clostridiales	0.353995	6.63624e-05	3.19337e-05
CAG01118_Phascolarctobacterium	0.135721	1.28889e-05	3e-06
MGS_CAG00338_Clostridium_sp.	0.149665	1.8564e-06	0.000137578
CAG00898_Faecalibacterium	0.0672156	0.000421199	0.000218165
MGS_CAG00320_Unknown	0.0274384	2.2378e-05	4.21897e-06
CAG00975_Unknown	0.218097	0.00222298	0.00010193
CAG01220_Unknown	0.333711	1.73333e-06	0
CAG00737_Unknown	0.348389	7.38462e-05	3.00233e-05
MGS_CAG00206_Clostridium	0.000615722	1.05365e-06	7.36824e-05
CAG00479_Streptococcus	0.000889872	0.000157738	1.05697e-05
CAG00707_Unknown	0.000283499	0.000256164	8.2935e-05
CAG01065_Firmicutes	0.408211	1.12308e-05	1.32821e-05
MGS_CAG00187_Dorea_formicigenerans	0.00167976	0.000463315	8.74668e-05
CAG00916_Veillonella_parvula	2.67469e-05	0.00129	3.70196e-05
CAG00710_Faecalibacterium	0.0708972	0.000248996	0.000101368
CAG00416_Unknown	0.00377418	1.18146e-05	2.97599e-06
MGS_CAG00145_Firmicutes	0.000209402	0.000252549	3.06354e-06
CAG01090_Unknown	0.00991138	0.00046328	4.98925e-05
CAG01082_Firmicutes	0.10552	4.97354e-06	2.69841e-06
CAG00387_Clostridium	0.273456	3.52993e-05	8.27494e-05
CAG01206_Unknown	0.0038564	0.0132378	0.000582756
CAG00783_Parabacteroides_johnsonii	0.00196545	0.000326376	5.45767e-05
MGS_CAG00275_Bifidobacterium_pseudocatenulatum	0.200893	0.000104725	8.65818e-05
MGS_CAG00158_Clostridium_sp.	0.157748	8.90408e-05	1.99391e-05
MGS_CAG00208_Acidaminococcus	0.000801471	0.00116596	1.36567e-05
CAG00533_Firmicutes	0.165145	1.17778e-06	1.11111e-07
CAG01219_Clostridiales	0.114756	0.00206693	0.000779477
CAG00548_Alistipes	0.0258134	1.84161e-05	1.40307e-05
CAG00458_Alistipes_sp.	0.00331166	0.0243076	0.00483684
CAG01152_Faecalibacterium	0.114465	3.85119e-05	0.000138274
CAG01208_Bacteroides	2.75417e-05	0.000877582	0.000130588
CAG00659_Unknown	0.179717	1.08656e-05	4.75138e-06
CAG00583_Eubacterium_sp.	0.156502	3.45286e-07	7.96813e-07
CAG01185_Bacteroides	0.00266453	0.0120291	8.92453e-05
CAG00771_Desulfovibrio_piger	0.0211062	1.84733e-05	1.01018e-05
CAG01111_Firmicutes	0.333711	7.22222e-07	0
MGS_CAG00337_Faecalibacterium	0.539505	0.000132543	9.45323e-05
CAG00674_Megasphaera_elsdenii	0.0012971	0.000307129	0.00238642
CAG00493_Bacteroidales	2.86067e-05	0.00018168	4.31063e-05
CAG01106_Bacteroides_finegoldii	0.26333	3.16667e-06	1.10556e-05
MGS_CAG00141_Clostridium_sp.	0.486864	3.66614e-05	3.54584e-05
CAG00473_Enterococcus_faecalis	0.000260443	0.000298777	1.57635e-06
MGS_CAG00293_Firmicutes	0.0244559	2.15679e-05	5.49164e-05
MGS_CAG00205_Clostridium_sp.	0.0122635	1.08958e-06	3.53402e-05
CAG00981_Unknown	NaN	0	0
CAG00721_Unknown	0.0509247	0.00243604	0.000372953
MGS_CAG00285_Dialister	0.000207234	0.000944201	1.10879e-05
MGS_CAG00238_Firmicutes	0.519942	0.000154521	0.000101661
CAG00800_Bacteroides	0.000592862	0.00112417	0.000152101
MGS_CAG00274_Clostridium_sp.	0.659516	8.42399e-05	0.00044493
CAG01068_Ruminococcus	0.00116687	0.00101552	0.000100729
CAG00699_Escherichia_coli	0.00151757	0.00553656	0.000661452
CAG01134_Clostridium	0.321449	1.09195e-06	5.28736e-06
CAG00475_Unknown	0.000855699	0.000481746	0.000114971
CAG00888_Bacteroides_fragilis	0.188758	0.000306882	0.0003219
CAG00987_Oscillibacter_sp.	0.0629911	0.000220495	4.15315e-05
MGS_CAG00182_Bacteroides_finegoldii	0.00747069	9.82265e-06	3.73902e-05
CAG00660_Eubacterium	0.221781	7.42541e-05	0.00018919
MGS_CAG00350_Firmicutes	0.000132467	5.17881e-05	0.000110119
MGS_CAG00019_Unknown	0.641424	0.000138631	0.000263755
CAG00991_Phascolarctobacterium	0.945525	3.28767e-05	8.73059e-05
MGS_CAG00151_Sutterella_sp.	0.0603848	0.000152368	0.000382342
MGS_CAG00076_Faecalibacterium_prausnitzii	0.000140639	0.000740534	0.0012645
CAG01101_Collinsella	0.723967	0.000292022	0.000112568
CAG00675_Bacteroides	0.183723	2.18112e-05	9.96146e-06
MGS_CAG00242_Streptococcus_thermophilus	0.374146	1.63124e-05	8.77245e-06
CAG00506_Unknown	0.154567	1.27938e-05	3.37187e-07
MGS_CAG00263_Eggerthella_sp.	0.514785	1.75945e-05	1.61406e-05
CAG00488_Proteobacteria	NaN	0	0
CAG00918_Bacteroidales	0.255663	0.000113849	6.23016e-05
CAG01102_Alistipes_finegoldii	0.271011	4.7541e-06	6.44809e-06
MGS_CAG00129_Unknown	0.766069	3.34974e-05	1.38677e-07
MGS_CAG00376_Roseburia	0.0473967	1.56367e-06	1.853e-05
CAG00930_Unknown	0.00605306	0.000280163	0.000522561
CAG00480_Firmicutes	0.0150127	0.000196428	0.000502003
CAG00758_Bacteroides	0.000110237	0.000692214	0.000134975
CAG01182_Unknown	0.677067	0.00039784	0.000542346
CAG00463_Enterobacter_aerogenes	0.923373	0.000308952	4.04902e-05
CAG01089_Bacteroides_massiliensis	0.00491388	0.00649339	0.00417973
CAG00587_Proteobacteria	0.0430341	0.00195379	0.000129835
MGS_CAG00355_Unknown	0.491722	4.56203e-05	3.27626e-05
CAG00931_Unknown	0.0680566	4.91057e-05	0.000179675
CAG00706_Prevotella	0.250785	0.00207952	0.0108578
CAG00428_Unknown	0.207794	3.30467e-05	3.92523e-07
CAG00962_Unknown	0.00527007	0.00143195	6.01732e-05
MGS_CAG00212_Clostridiales	0.63585	1.2079e-05	2.45009e-05
CAG01057_Eubacterium	1.02381e-05	0.000197576	0.000729949
MGS_CAG00010_Parabacteroides_merdae	0.00906876	0.00563717	0.000568154
CAG00775_Unknown	0.143528	0.000301214	0.000589173
CAG00875_Clostridiales	0.266448	3.27368e-05	8.42105e-06
CAG00592_Bacteroides	0.0281199	0.000262343	0.000148312
MGS_CAG00048_Bacteroides_massiliensis	0.0037167	0.000475101	7.28831e-05
MGS_CAG00161_Coprococcus_catus	1.38213e-05	0.000138294	4.47005e-05
CAG00822_Clostridium	9.48662e-05	3.61212e-05	2.54545e-06
CAG00797_Unknown	0.464149	0.0203285	0.031584
MGS_CAG00226_Eubacterium_sp.	0.125228	2.39336e-05	1.34093e-05
MGS_CAG00006_Akkermansia_muciniphila	8.62401e-05	0.00425876	0.000171398
CAG00712_Unknown	0.092781	0.000474679	9.21154e-05
CAG01014_Clostridiales	0.0187336	0.000188357	0.000117981
CAG00418_Clostridiales	0.387054	0.000132317	8.17263e-05
CAG00572_Unknown	0.00203437	0.000115367	5.10296e-05
CAG00951_Firmicutes	0.471775	4.59916e-06	6.28692e-06
MGS_CAG00321_Firmicutes	0.22235	1.08133e-05	1.07539e-05
MGS_CAG00268_Bacteroides_fragilis	2.15264e-06	0.00319854	0.000530482
MGS_CAG00365_Clostridiales	0.226798	0.000117084	8.87703e-05
CAG00726_Blautia_obeum	0.121068	9.97748e-06	3.56757e-05
MGS_CAG00204_Unknown	0.266872	0.000288131	2.59516e-05
CAG00967_Escherichia_coli	5.5964e-06	0.0146171	0.000479134
CAG00957_Unknown	0.251821	6.83761e-05	2.25641e-05
CAG00953_Unknown	0.253815	0.000184304	8.02532e-05
MGS_CAG00266_Eubacterium	0.0315542	0.000156691	9.30223e-05
CAG00729_Bacteroides_thetaiotaomicron	1.07998e-05	0.000627483	0.00124306
CAG01172_Eubacterium	0.0870398	1.76364e-05	1.88485e-05
CAG00459_Streptococcus_vestibularis	0.00745183	4.30605e-05	1.82891e-06
MGS_CAG00093_Eubacterium_sp.	0.000424939	2.00489e-05	0.000531196
CAG01191_Unknown	0.18245	9.68553e-06	2.26415e-05
MGS_CAG00122_Oscillibacter_sp.	0.00569036	0.00232651	0.000222851
MGS_CAG00368_Firmicutes	0.00485542	0.000241243	0.000164374
MGS_CAG00298_Unknown	0.201942	1.77685e-05	8.40472e-06
CAG00769_Firmicutes	0.481431	7.68702e-05	3.35115e-05
CAG01039_Coprococcus_sp.	0.0238881	0.000384229	0.00011
CAG01150_Unknown	0.868809	2.52632e-05	2.08772e-05
MGS_CAG00162_Unknown	0.0308637	0.00234537	0.000865939
MGS_CAG00073_Clostridium_sp.	0.00674294	0.000505124	0.000100105
CAG01051_Bacteroides	0.00107254	0.00194702	0.000995606
MGS_CAG00047_Firmicutes	0.00226546	0.00105541	0.00028864
CAG00788_Roseburia_intestinalis	0.000426836	2.62331e-05	0.000513062
MGS_CAG00033_Bacteroides_salyersiae	0.00127252	0.000324892	4.44411e-06
CAG00562_Streptococcus_sp.	0.539378	7.11824e-05	5.03145e-07
CAG01058_Unknown	0.434841	9.64646e-06	1.96465e-05
CAG01045_Ruminococcaceae	0.665801	1.09453e-06	7.46269e-07
CAG00998_Clostridiales	0.450291	0.00053463	0.000481852
CAG00692_Unknown	0.125818	6.14837e-05	3.39024e-05
CAG00487_Clostridium_sp.	0.544027	8.86525e-09	1.32979e-07
CAG00920_Firmicutes	0.162733	0.000703413	0.00014381
MGS_CAG00110_Ruminococcus_bromii	0.151535	0.000900174	0.000913127
CAG00558_Unknown	0.274249	0.0012303	5.34453e-05
CAG00782_Bacteroides	0.00100057	0.000481627	0.00016685
CAG00889_Unknown	0.0295508	0.000131254	4.58781e-05
CAG01166_Firmicutes	0.5056	2.96364e-05	5.9697e-05
MGS_CAG00271_Firmicutes	0.159644	4.1496e-07	2.2113e-07
MGS_CAG00045_Faecalibacterium	0.00100353	0.000153826	0.000604053
CAG00985_Eubacterium	0.823372	6.42342e-05	0.000114099
CAG00510_Prevotella	0.00221028	0.00169571	0.00822904
MGS_CAG00278_Unknown	0.464535	0.000378497	0.00025395
MGS_CAG00358_Unknown	0.0260353	0.000354085	4.08312e-05
MGS_CAG00140_Ruminococcus_obeum	0.853382	8.91654e-05	0.000135655
CAG00496_Firmicutes	1	1.82407e-06	5.55556e-08
MGS_CAG00264_Firmicutes	0.557972	4.81481e-07	1.85714e-06
MGS_CAG00051_Clostridium_sp.	0.894145	5.74379e-05	4.75396e-05
CAG01157_Parabacteroides	0.000449307	0.00090994	0.000220833
CAG00907_Lachnospiraceae	0.977742	1.91571e-05	8.62069e-06
CAG00549_Clostridiales	0.0413197	0.000209217	0.000476441
CAG01218_Phascolarctobacterium_sp.	0.00323497	4.8366e-05	4.96732e-06
CAG01127_Clostridium	0.045226	5.74576e-05	6.77966e-07
MGS_CAG00181_Unknown	0.126699	0.00212282	6.74179e-05
MGS_CAG00156_Unknown	4.28874e-07	5.74094e-06	8.23025e-05
MGS_CAG00370_Clostridiales	0.0391562	6.4256e-05	3.22931e-05
MGS_CAG00097_Bifidobacterium_adolescentis	0.000318208	0.000499114	0.00284689
CAG01136_Unknown	0.000845447	0.000205402	1.14943e-05
CAG00386_Unknown	0.348565	6.57372e-05	9.40389e-05
MGS_CAG00276_Eubacterium	0.926833	4.96156e-06	4.78858e-06
MGS_CAG00251_Turicibacter	2.42299e-06	6.78825e-07	2.12031e-05
CAG00574_Veillonella_dispar	0.018496	0.00016547	2.40927e-05
CAG00896_Faecalibacterium	0.053026	3.67778e-05	3.42222e-05
CAG00671_Clostridiales	2.76546e-05	0.000384234	6.17625e-05
CAG00406_Unknown	0.114915	3.63929e-06	1.23457e-07
MGS_CAG00007_Bacteroides_intestinalis	5.4877e-07	0.00076081	1.59919e-05
CAG00589_Eubacterium_rectale	0.00114329	0.00104975	0.000640871
CAG00544_Firmicutes	0.419418	1.02564e-06	3.15851e-06
CAG01200_Firmicutes	0.333711	7.05128e-07	0
CAG00450_Unknown	0.00358094	8.90577e-05	2.64698e-05
MGS_CAG00325_Unknown	0.321726	0.00046053	0.000267612
CAG00616_Clostridium_sp.	0.0474102	8.34105e-05	8.47222e-06
MGS_CAG00094_Coprococcus_comes	0.630876	0.000416492	0.000205905
CAG00764_Clostridium_sp.	0.12245	2.40909e-05	5e-06
MGS_CAG00128_Clostridium	0.315257	6.69198e-06	1.87122e-05
CAG00912_Bacteroides	0.00165856	0.000609922	0.000535922
MGS_CAG00327_Clostridium	0.0700383	3.03943e-06	1.6172e-05
MGS_CAG00131_Firmicutes	0.981854	9.66446e-06	2.59058e-05
CAG00974_Unknown	0.409506	0.0012	0.00303825
CAG00743_Unknown	0.000172308	0.000321915	5.16548e-05
CAG00870_Bacteroides_sp.	1.52231e-06	0.00070244	3.41924e-05
MGS_CAG00283_Unknown	0.00719597	2.66232e-05	2.37475e-07
MGS_CAG00324_Firmicutes	0.659076	5.83065e-05	2.75456e-05
CAG00736_Unknown	2.91863e-05	0.00124594	4.37063e-05
MGS_CAG00219_Ruminococcus_torques	0.662726	5.96114e-05	0.000119158
CAG00687_Unknown	0.60317	1.36345e-05	2.28313e-05
MGS_CAG00281_Firmicutes	3.56104e-05	7.21934e-05	2.69149e-05
MGS_CAG00022_Ruminococcus_sp.	0.371077	0.000228707	0.000181842
CAG00980_Actinobacteria	0.47184	3.68889e-05	7.6e-06
CAG00796_Firmicutes	0.0172872	0.000376722	0.000118528
CAG01204_Eubacterium_rectale	0.19294	0.000603077	0.000176218
MGS_CAG00380_Bacteroides_sp.	0.00126141	0.000224631	9.12216e-05
CAG00593_Clostridiales	0.198651	0.000635035	0.000235244
MGS_CAG00168_Methanobrevibacter_smithii	0.000179954	0.00214746	8.98803e-05
CAG00844_Ruminococcus	0.649979	0.000146149	8.55987e-05
CAG00679_Alistipes	0.0929335	1.35098e-05	8.05882e-06
CAG00845_Clostridiales	0.689715	6.32353e-05	5.37908e-05
MGS_CAG00014_Bacteroides	2.00229e-06	0.00174763	0.000169515
CAG00484_Firmicutes	0.081523	0	1.82292e-07
MGS_CAG00070_Unknown	0.0402606	0.000857433	0.000292363
CAG01155_Eubacterium	0.407669	1.19048e-05	1.30357e-05
CAG00876_Clostridium	0.00567027	0.00083214	0.000134807
MGS_CAG00111_Eubacterium_sp.	0.29318	0.00124593	0.000577524
MGS_CAG00279_Unknown	0.022056	0.00054461	2.10466e-07
MGS_CAG00124_Bacteroides_cellulosilyticus	0.00549756	0.000460583	6.53273e-05
CAG00696_Clostridium	1.34958e-07	0.000245276	1.63599e-07
MGS_CAG00126_Faecalibacterium_prausnitzii	0.00275485	0.00041744	0.000715999
CAG00650_Faecalibacterium	0.00107602	2.32112e-05	5.73997e-05
CAG00596_Unknown	0.0509762	0.00038705	0.000126652
CAG01214_Bacteroides_sp.	0.260437	8.0719e-05	0.000249542
MGS_CAG00339_Collinsella	0.0735924	3.85223e-05	1.87491e-05
CAG01143_Firmicutes	0.806267	1.12281e-05	2.95906e-05
CAG00748_Unknown	4.23176e-05	6.99758e-05	8.04348e-06
CAG00868_Unknown	1	4.46735e-07	4.811e-07
CAG00963_Unknown	0.592477	7.11688e-05	0.000150823
CAG00901_Firmicutes	0.855768	8.46212e-05	6.02652e-05
CAG00508_Bacteroides	0.0483536	7.65121e-05	7.71014e-05
CAG00956_Unknown	0.0837607	0.00227376	0.00076953
CAG00867_Escherichia_coli	0.0117644	0.00730003	0.000244388
MetaPhlAn Species
METAPHAN_Aeromonas_unclassified	0.160802	0.105851	0
METAPHAN_Porphyromonas_uenonis	0.0215772	0.486561	0
METAPHAN_Prevotella_bivia	0.081523	0.110235	0
METAPHAN_Odoribacter_splanchnicus	4.07505e-05	2.88437	0.0276103
METAPHAN_Escherichia_unclassified	0.587574	1.75801	0.68137
METAPHAN_Rothia_unclassified	0.333711	0	0.000731333
METAPHAN_Streptococcus_sanguinis	0.333711	0.000277	0
METAPHAN_Dorea_unclassified	0.806454	0.0597303	0.0450963
METAPHAN_Methanobrevibacter_smithii	0.000746375	2.44183	0.0662413
METAPHAN_Butyricicoccus_pullicaecorum	0.333711	0.0123133	0
METAPHAN_Bacteroides_eggerthii	1.27173e-05	2.14114	0
METAPHAN_Peptostreptococcaceae_noname_unclassified	1	0.0105353	0.017261
METAPHAN_Parasutterella_excrementihominis	0.26846	0.113686	0.007007
METAPHAN_Roseburia_inulinivorans	0.669951	0.811292	0.849454
METAPHAN_Klebsiella_oxytoca	0.0419262	0.035347	0
METAPHAN_Eubacterium_eligens	0.618175	0.520032	0.654128
METAPHAN_Streptococcus_infantarius	0.661702	0.00479233	0.046962
METAPHAN_Lactobacillus_vaginalis	0.0110351	0.037355	0
METAPHAN_Gemella_morbillorum	0.0419262	0.00515833	0
METAPHAN_Flavonifractor_plautii	0.000247365	0.0365027	0.0112057
METAPHAN_Providencia_rettgeri	0.160802	0.00306367	0
METAPHAN_Bifidobacterium_adolescentis	0.000380097	0.552359	2.88326
METAPHAN_Alistipes_putredinis	0.523824	1.17077	1.17967
METAPHAN_candidate_division_TM7_single_cell_isolate_TM7c	0.160802	0.00187633	0
METAPHAN_Butyrivibrio_crossotus	0.531533	0.996585	1.96474
METAPHAN_Megamonas_rupellensis	0.0938443	0.000379	0.00469367
METAPHAN_Megamonas_funiformis	0.371041	0.00109	0.0425793
METAPHAN_Clostridium_leptum	0.333711	0	0.010012
METAPHAN_Akkermansia_muciniphila	0.000344129	4.75747	0.351198
METAPHAN_Bacteroides_vulgatus	0.0239786	3.32628	2.65806
METAPHAN_Fusobacterium_nucleatum	0.0215772	0.132962	0
METAPHAN_Lactobacillus_mucosae	0.0220414	0.101788	0.000159
METAPHAN_Enterococcus_gallinarum	0.160802	0.00103733	0
METAPHAN_Megamonas_hypermegale	0.0294835	0.032248	0.117229
METAPHAN_Alistipes_finegoldii	0.0563941	0.114982	0.045189
METAPHAN_Holdemania_unclassified	1	0.000504333	0.000240667
METAPHAN_Ruminococcus_obeum	0.761174	0.0332657	0.077106
METAPHAN_Ruminococcus_gnavus	0.00473984	0.370501	0.000918
METAPHAN_Megasphaera_micronuciformis	0.081523	0.00725	0
METAPHAN_Veillonella_parvula	0.000735584	0.493313	0.0256353
METAPHAN_Butyricimonas_synergistica	0.160802	0.0189497	0
METAPHAN_Blautia_producta	0.160802	0.00120367	0
METAPHAN_Burkholderiales_bacterium_1_1_47	0.207794	0.0744927	0.00257933
METAPHAN_Bacteroides_clarus	0.00558431	0.0330567	0
METAPHAN_Streptococcus_dysgalactiae	0.333711	0.00132367	0
METAPHAN_Lactobacillus_salivarius	0.151529	0.02357	0.000140333
METAPHAN_Treponema_succinifaciens	0.18993	0.139627	0.851823
METAPHAN_Prevotella_timonensis	0.160802	0.00269467	0
METAPHAN_Clostridium_nexile	0.00278801	0.051436	0
METAPHAN_Paraprevotella_unclassified	0.0894846	0.743932	0.128377
METAPHAN_Bacteroides_oleiciplenus	0.333711	0.000601667	0
METAPHAN_Barnesiella_intestinihominis	0.805512	0.517844	0.184541
METAPHAN_Eubacterium_ventriosum	0.0215772	0	0.062379
METAPHAN_Bacteroides_dorei	0.404337	0.475996	0.780303
METAPHAN_Desulfovibrio_desulfuricans	0.0419262	0.006311	0
METAPHAN_Fusobacterium_varium	1	0.002731	0.00140567
METAPHAN_Bacteroides_fragilis	1.21248e-05	2.68553	0.924552
METAPHAN_Enterococcus_casseliflavus	0.0215772	0.0119413	0
METAPHAN_Bacteroides_caccae	0.933293	0.72991	1.00768
METAPHAN_Butyrivibrio_unclassified	0.333711	0.00282533	0
METAPHAN_Enterococcus_avium	0.0419262	0.062168	0
METAPHAN_Scardovia_wiggsiae	0.570313	0.002745	0.00112367
METAPHAN_Acidaminococcus_fermentans	0.677141	0.042322	0.014033
METAPHAN_Atopobium_parvulum	0.0419262	0.00279167	0
METAPHAN_Eubacterium_biforme	0.00337237	0.134619	0.0753433
METAPHAN_Oxalobacter_formigenes	0.333711	0.000525667	0
METAPHAN_Eikenella_corrodens	0.333711	0.0021	0
METAPHAN_Roseburia_unclassified	0.950003	0.127152	0.0445043
METAPHAN_Lactobacillus_helveticus	0.081523	0.0305477	0
METAPHAN_Clostridium_citroniae	0.00558431	0.0100217	0
METAPHAN_Coprobacillus_unclassified	0.160802	0.00997667	0
METAPHAN_Streptococcus_peroris	0.160802	0.001962	0
METAPHAN_Lactobacillus_acidipiscis	0.333711	0	0.00477433
METAPHAN_Bacteroides_thetaiotaomicron	1.36428e-05	0.903521	0.0900163
METAPHAN_Parvimonas_micra	0.00278801	0.139723	0
METAPHAN_Sutterella_wadsworthensis	0.591497	0.142187	0.320676
METAPHAN_Clostridium_bartlettii	0.544027	0.000109667	0.0128777
METAPHAN_Clostridium_clostridioforme	0.333711	0.0181093	0
METAPHAN_Dialister_micraerophilus	0.333711	0.00248633	0
METAPHAN_Dorea_longicatena	0.178935	0.095615	0.413349
METAPHAN_Haemophilus_pittmaniae	0.333711	0	0.00222533
METAPHAN_Weissella_confusa	1	0.010187	0.00867733
METAPHAN_Streptococcus_anginosus	0.0419262	0.00918667	0
METAPHAN_Eubacterium_hallii	0.160802	0	0.000865333
METAPHAN_Megamonas_unclassified	0.878966	0.222633	0.448978
METAPHAN_Clostridium_hylemonae	0.333711	0.0185323	0
METAPHAN_Rothia_mucilaginosa	0.58938	0.0526703	0.003106
METAPHAN_Parabacteroides_unclassified	0.02811	0.85366	0.0707207
METAPHAN_Weissella_unclassified	0.570313	0.0105347	0.003816
METAPHAN_Paraprevotella_clara	0.144936	0.13738	0.026084
METAPHAN_Bacteroides_salyersiae	0.0782974	0.134923	0.000137667
METAPHAN_Catenibacterium_mitsuokai	0.514792	0.116415	0.16229
METAPHAN_Porphyromonas_asaccharolytica	0.081523	0.704113	0
METAPHAN_Pseudomonas_unclassified	0.333711	0.00816967	0
METAPHAN_Mitsuokella_multacida	0.0295231	0.439196	0.784012
METAPHAN_Lachnospiraceae_bacterium_7_1_58FAA	0.160802	0.00105767	0
METAPHAN_Clostridium_hathewayi	1.27173e-05	0.295066	0
METAPHAN_Clostridium_innocuum	0.333711	0.00145833	0
METAPHAN_Anaerotruncus_colihominis	0.333711	0.000185667	0
METAPHAN_Clostridiales_bacterium_1_7_47FAA	0.333711	0.000358667	0
METAPHAN_Lachnospiraceae_bacterium_2_1_58FAA	0.0110351	0.036014	0
METAPHAN_Bilophila_unclassified	0.000930462	0.335269	0.138314
METAPHAN_Enterobacter_hormaechei	0.333711	0.00138933	0
METAPHAN_Prevotella_buccae	0.160802	0.337293	0
METAPHAN_Streptococcus_infantis	0.081523	0.0118687	0
METAPHAN_Coprococcus_catus	0.0017596	0.0147993	0.004268
METAPHAN_Prevotella_sp_oral_taxon_473	0.333711	0.126835	0
METAPHAN_Gemella_haemolysans	0.160802	0.00180067	0
METAPHAN_Dialister_invisus	0.0419262	0.0523447	0
METAPHAN_Alistipes_shahii	0.0165335	0.671592	0.300069
METAPHAN_Eubacterium_siraeum	0.219749	0.914304	0.316987
METAPHAN_Fusobacterium_mortiferum	0.544027	0.0416603	0.00184567
METAPHAN_Abiotrophia_defectiva	0.333711	0.000291667	0
METAPHAN_Clostridium_asparagiforme	0.160802	0.00456567	0
METAPHAN_Prevotella_copri	1.36665e-05	4.29215	40.8854
METAPHAN_Alistipes_onderdonkii	0.00570423	1.75116	0.097863
METAPHAN_Streptococcus_vestibularis	0.333711	0.00172267	0
METAPHAN_Parvimonas_unclassified	0.000661674	0.484853	0
METAPHAN_Ruminococcus_torques	0.223736	0.845989	0.0464317
METAPHAN_Bifidobacterium_dentium	0.333711	0	0.00185433
METAPHAN_Prevotella_baroniae	0.160802	0.000586	0
METAPHAN_Alistipes_sp_AP11	0.333711	0.0707827	0
METAPHAN_Filifactor_alocis	0.333711	0.000253667	0
METAPHAN_Bacteroides_xylanisolvens	0.0156272	0.481939	0.192128
METAPHAN_Lactobacillus_gasseri	0.0199601	0.0128247	0.000113
METAPHAN_Clostridium_symbiosum	0.000313487	0.115932	0
METAPHAN_Bacteroides_intestinalis	1.27173e-05	0.480926	0
METAPHAN_Parabacteroides_johnsonii	0.0832283	0.00553767	0.000584667
METAPHAN_Lactobacillus_fermentum	0.081523	0.119366	0
METAPHAN_Subdoligranulum_unclassified	0.0098793	5.2905	1.54522
METAPHAN_Acidaminococcus_intestini	0.703026	0.0214727	0.0711573
METAPHAN_Klebsiella_variicola	0.160802	0.002838	0
METAPHAN_Escherichia_hermannii	0.160802	0.00637967	0
METAPHAN_Veillonella_dispar	0.0584966	0.0175333	0.000976
METAPHAN_Enterobacter_cloacae	0.894214	1.70877	0.134024
METAPHAN_Granulicatella_elegans	0.333711	7.26667e-05	0
METAPHAN_Bacteroides_massiliensis	1	0.199244	0.11773
METAPHAN_Gemella_unclassified	0.160802	0.00172367	0
METAPHAN_Porphyromonas_endodontalis	0.0215772	0.21222	0
METAPHAN_Eggerthella_unclassified	1	0.001148	0.002217
METAPHAN_Ruminococcus_champanellensis	0.0884079	0.526056	0.00852467
METAPHAN_Enterococcus_faecium	0.00558431	0.045517	0
METAPHAN_Dysgonomonas_unclassified	0.160802	0.00463967	0
METAPHAN_Erysipelotrichaceae_bacterium_6_1_45	0.333711	0.000193333	0
METAPHAN_Bacteroides_stercoris	0.0129746	2.89303	0.858329
METAPHAN_Oscillibacter_unclassified	0.986361	0.027189	0.00643833
METAPHAN_Cetobacterium_somerae	0.0419262	0.00549267	0
METAPHAN_Leptotrichia_unclassified	0.160802	0.00349367	0
METAPHAN_Lachnospiraceae_bacterium_3_1_46FAA	0.333711	5.26667e-05	0
METAPHAN_Alistipes_unclassified	0.00558431	0	0.0116797
METAPHAN_Enterobacter_mori	0.160802	0.022182	0
METAPHAN_Lachnospiraceae_bacterium_5_1_57FAA	0.333711	0.01615	0
METAPHAN_Clostridium_ramosum	0.081523	0.00122033	0
METAPHAN_Escherichia_coli	0.000619209	10.6775	1.83216
METAPHAN_Prevotella_melaninogenica	0.081523	0.00269633	0
METAPHAN_Veillonella_unclassified	0.0399098	0.962456	0.0385163
METAPHAN_Dialister_succinatiphilus	0.497466	1.6047	6.42419
METAPHAN_Parabacteroides_goldsteinii	0.000313487	0.0400727	0
METAPHAN_Morganella_morganii	0.0199601	0.29582	0.000851667
METAPHAN_Enterococcus_raffinosus	0.160802	0.000227667	0
METAPHAN_Haemophilus_parainfluenzae	0.092719	0.217035	0.27586
METAPHAN_Bacteroides_cellulosilyticus	0.437927	0.468529	0.0245223
METAPHAN_Parabacteroides_merdae	0.0253241	3.01757	0.370303
METAPHAN_Bifidobacterium_catenulatum	0.556276	0.0192837	0.058676
METAPHAN_Anaerotruncus_unclassified	0.333711	0.000817667	0
METAPHAN_Bacteroides_ovatus	0.00558252	1.87403	0.914412
METAPHAN_Streptococcus_salivarius	0.316679	0.173877	0.0178807
METAPHAN_Bifidobacterium_breve	0.0782974	0.289732	0.00248567
METAPHAN_Klebsiella_unclassified	0.784331	0.025948	0.0296227
METAPHAN_Olsenella_unclassified	0.081523	0	0.00362767
METAPHAN_Faecalibacterium_prausnitzii	0.0001566	1.35847	3.14849
METAPHAN_Collinsella_unclassified	0.333711	0	0.00106367
METAPHAN_Streptococcus_parasanguinis	0.00120454	0.232345	0.000841
METAPHAN_Odoribacter_unclassified	0.432005	0.0420863	0.021124
METAPHAN_Veillonella_ratti	0.0110351	0.045206	0
METAPHAN_Clostridium_bolteae	0.000145517	0.141494	0
METAPHAN_Paraprevotella_xylaniphila	0.0199601	0.0337907	5.86667e-05
METAPHAN_Campylobacter_ureolyticus	0.333711	0.000768667	0
METAPHAN_Ruminococcus_bromii	0.13055	1.1289	0.658726
METAPHAN_Lactobacillus_amylovorus	1	0.000458	0.000571667
METAPHAN_Ruminococcus_callidus	0.0419262	0	0.0530803
METAPHAN_Pyramidobacter_piscolens	0.0215772	0.0287847	0
METAPHAN_Coprococcus_comes	0.81438	0.160596	0.0907223
METAPHAN_Streptococcus_australis	0.333711	0.00121933	0
METAPHAN_Coprococcus_sp_ART55_1	0.333711	0.232291	0
METAPHAN_Haemophilus_sputorum	0.333711	0	0.000536333
METAPHAN_Roseburia_intestinalis	0.00112726	0.0145057	0.310354
METAPHAN_Bilophila_wadsworthia	0.335132	0.0172673	0.01372
METAPHAN_Streptococcus_tigurinus	0.160802	0.00136133	0
METAPHAN_Citrobacter_freundii	0.0419262	0.357644	0
METAPHAN_Bacteroides_uniformis	0.0835875	1.59308	2.36613
METAPHAN_Bacteroides_nordii	0.0105183	0.0274073	0.00123567
METAPHAN_Ruminococcus_lactaris	0.321449	0.005441	0.0142867
METAPHAN_Mitsuokella_unclassified	4.79932e-05	0.00586233	0.404901
METAPHAN_Lactobacillus_delbrueckii	0.0215772	0	0.015568
METAPHAN_Dorea_formicigenerans	0.00098447	0.160702	0.037861
METAPHAN_Bacteroides_faecis	0.000439866	0.021058	0.002432
METAPHAN_Prevotella_stercorea	0.11214	5.49966	2.4721
METAPHAN_Acidaminococcus_unclassified	0.909562	0.424817	0.003803
METAPHAN_Escherichia_fergusonii	0.333711	0.001098	0
METAPHAN_Bifidobacterium_pseudocatenulatum	0.581979	0.00386133	0.0171317
METAPHAN_Granulicatella_adiacens	0.081523	0.0134187	0
METAPHAN_Peptostreptococcus_anaerobius	0.081523	0.181901	0
METAPHAN_Granulicatella_unclassified	0.00558431	0.0225137	0
METAPHAN_Bacteroidales_bacterium_ph8	0.973362	0.12718	0.200692
METAPHAN_Peptostreptococcus_stomatis	0.00558431	0.0442187	0
METAPHAN_Klebsiella_pneumoniae	0.316455	2.06253	0.686765
METAPHAN_Megasphaera_elsdenii	0.924133	0.0210043	0.149815
METAPHAN_Megasphaera_unclassified	0.000283835	1.87549	7.13483
METAPHAN_Bacteroides_sp_2_1_22	0.0419262	0.481298	0
METAPHAN_Lactobacillus_ruminis	5.81072e-05	0.042762	0.970361
METAPHAN_Acetobacter_pasteurianus	0.333711	0	0.000308667
METAPHAN_Providencia_unclassified	0.160802	0.0128157	0
METAPHAN_Alistipes_indistinctus	0.501656	0.15814	0.0461277
METAPHAN_Phascolarctobacterium_succinatutens	0.930211	0.081532	0.343429
METAPHAN_Bifidobacterium_angulatum	0.0110351	0	0.0278237
METAPHAN_Lachnospiraceae_bacterium_8_1_57FAA	1	0.005006	0.0152803
METAPHAN_Brachyspira_unclassified	0.333711	0	0.00103433
METAPHAN_Bifidobacterium_longum	0.284945	1.76179	1.06703
METAPHAN_Methanobrevibacter_unclassified	0.00431285	0.324601	0.0165847
METAPHAN_Lachnospiraceae_bacterium_1_1_57FAA	0.081523	0.022693	0
METAPHAN_Enterococcus_faecalis	0.0110351	0.033269	0
METAPHAN_Veillonella_atypica	0.0526703	0.16907	0.0247817
METAPHAN_Citrobacter_unclassified	0.0398571	0.0584323	0.000133333
METAPHAN_Lachnospiraceae_bacterium_3_1_57FAA_CT1	0.00278801	0.0264013	0
METAPHAN_Desulfovibrio_piger	0.0153903	0.039215	0.011757
METAPHAN_Peptostreptococcus_unclassified	0.333711	0.000242667	0
METAPHAN_Prevotella_nigrescens	0.0215772	0.194509	0
METAPHAN_Erysipelotrichaceae_bacterium_2_2_44A	0.333711	0.000920333	0
METAPHAN_Bifidobacterium_pseudolongum	0.0419262	0.0283643	0
METAPHAN_Lachnospiraceae_bacterium_9_1_43BFAA	0.333711	0.000327333	0
METAPHAN_Rothia_dentocariosa	0.0419262	0.00874967	0
METAPHAN_Enterobacter_aerogenes	0.341442	0.0664637	0.00392367
METAPHAN_Proteus_unclassified	0.333711	0.00392467	0
METAPHAN_candidate_division_TM7_single_cell_isolate_TM7b	0.333711	0.00102233	0
METAPHAN_Lactobacillus_reuteri	0.333711	0.000321667	0
METAPHAN_Proteus_mirabilis	0.081523	0.0237367	0
METAPHAN_Parabacteroides_distasonis	8.32678e-05	0.495494	0.062716
METAPHAN_Coprococcus_eutactus	0.654724	0.00712433	0.0115927
METAPHAN_Bacteroides_finegoldii	0.333711	0	0.010761
METAPHAN_Collinsella_aerofaciens	0.614075	0.239891	0.448595
METAPHAN_Bacteroides_coprocola	0.323336	0.0143247	0.01611
METAPHAN_Streptococcus_mitis_oralis_pneumoniae	0.081523	0.0208957	0
METAPHAN_Lachnospiraceae_bacterium_5_1_63FAA	0.333711	0.0201407	0
METAPHAN_Eubacterium_rectale	5.59263e-06	0.807328	4.8252
METAPHAN_Bifidobacterium_bifidum	0.977268	0.102253	0.121713
METAPHAN_Alistipes_senegalensis	0.0109936	0.032062	0.0473263
METAPHAN_Solobacterium_moorei	0.0215772	0.045716	0
METAPHAN_Aeromonas_caviae	0.160802	0.0579303	0
METAPHAN_Roseburia_hominis	0.980239	0.214441	0.14091
METAPHAN_Adlercreutzia_equolifaciens	0.081523	0	0.022608
METAPHAN_Bacteroides_pectinophilus	1	0.0588173	0.0478867
METAPHAN_Eubacterium_ramulus	1	0.000256667	0.00130233
METAPHAN_Prevotella_intermedia	0.0419262	0.048378	0
METAPHAN_Klebsiella_sp_MS_92_3	0.333711	0.138936	0
METAPHAN_Bacteroides_plebeius	0.318618	1.29846	0.202252
METAPHAN_Lactobacillus_crispatus	0.00278801	0.0915287	0
HMP-NCBI Species
Thermodesulfobium_narugense	0.853459	5.42667e-05	6.47667e-05
Thioalkalivibrio_nitratireducens	0.300565	9.3e-06	1.83e-05
Flexistipes_sinusarabici	0.0022417	5.33333e-05	8e-07
Arthrobacter_phenanthrenivorans	0.135734	1.63e-05	3.43333e-06
Dysgonomonas_mossii	0.00567804	0.000889567	6.48333e-05
Gallibacterium_anatis	0.000970464	0.000165133	3.72333e-05
Johnsonella_ignava	0.149449	0.029743	0.0207379
Thermosynechococcus_elongatus	0.333711	0	1.73333e-06
Oenococcus_oeni	0.661773	0.000111767	0.000151933
Microlunatus_phosphovorus	0.386421	7.83333e-06	3.23333e-06
Anaerococcus_tetradius	0.169943	0.0006936	0.000104967
Paenibacillus_mucilaginosus	0.0128384	7.47667e-05	3.53e-05
Sphingopyxis_alaskensis	0.181432	3.44333e-05	1.05333e-05
Staphylococcus_capitis	0.837812	0.0002509	0.000320167
Anaerococcus_prevotii	0.0999218	0.0008927	6.36e-05
Melissococcus_plutonius	0.0175969	0.0001669	4.18e-05
Leuconostoc_gasicomitatum	0.412241	1.56e-05	5.57333e-05
Sulfurimonas_denitrificans	1	1.06333e-05	2.73333e-06
Campylobacter_hominis	0.53783	0.0024155	0.00117113
Campylobacter_sp.	0.0923399	0.00131237	0.0002119
Finegoldia_magna	0.00393703	0.00292797	0.0005743
Tsukamurella_paurometabola	0.160802	1.56667e-06	0
Octadecabacter_arcticus	0.333711	0	1.5e-06
Mycoplasma_hominis	0.681039	7.10333e-05	0.000104567
Pseudomonas_aeruginosa	0.0977138	0.000519867	0.000236933
Bacteroides_eggerthii	0.00022539	1.23261	0.0515265
Streptococcus_pasteurianus	4.08194e-05	0.0136633	0.0008761
Actinobaculum_massiliae	0.468051	2.14e-05	1.22e-05
Parasutterella_excrementihominis	0.0292054	0.217707	0.0380292
Thermoanaerobacter_pseudethanolicus	0.071062	4.40667e-05	1.06e-05
Thermotoga_elfii	1	1.27333e-05	1.63333e-06
Acinetobacter_oleivorans	0.340731	2.15333e-05	2.53e-05
Streptococcus_oralis	4.9426e-05	0.146345	0.00185297
Lactobacillus_vaginalis	0.0208498	0.0321367	0.000254267
Prevotella_micans	0.283711	0.00258813	0.0040521
Marinobacter_adhaerens	0.0995455	2.43333e-06	8.86667e-06
Calditerrivibrio_nitroreducens	0.468051	1.06333e-05	1.64333e-05
Myxococcus_xanthus	0.0686733	1.14667e-05	1.7e-06
Odoribacter_laneus	0.529782	0.0120369	0.0079161
Candidatus_Cloacamonas	0.910347	6e-06	1.07667e-05
Lachnoanaerobaculum_saburreum	0.0150141	0.00479343	0.0022074
Megamonas_funiformis	0.0724297	0.183853	0.27409
Staphylococcus_caprae	0.323546	8.64333e-05	0.0001669
Sinorhizobium_fredii	0.0790107	1.29e-05	5.2e-06
Clostridium_leptum	0.077272	0.0314674	0.0297743
Singulisphaera_acidiphila	0.160802	2.2e-06	0
Clostridium_saccharobutylicum	0.519873	8.48667e-05	0.000356667
Gloeobacter_sp.	0.0398571	2.30333e-05	8.66667e-07
Thermaerobacter_marianensis	0.0032502	0.0001056	1.36e-05
Bordetella_petrii	0.0520408	3.11333e-05	0.000109867
Pantoea_vagans	0.149588	0.000249533	4.65e-05
Pseudoramibacter_alactolyticus	0.00143119	0.000735267	0.000158833
Melioribacter_roseus	0.970329	1.63e-05	1.77e-05
Selenomonas_sputigena	0.705695	0.00208207	0.000590033
Variovorax_paradoxus	0.621673	0.0001375	0.000144333
Prevotella_pallens	0.923442	0.019116	0.0254351
Leptospirillum_ferriphilum	0.333711	0	2.5e-06
Anaerolinea_thermophila	0.00508626	3.8e-05	2.13333e-06
Propionibacterium_avidum	0.840993	2.84e-05	3.56667e-05
Dermacoccus_sp.	0.0102073	0.000223467	0.0001089
Alistipes_finegoldii	0.0191124	0.315049	0.136159
Yersinia_pestis	0.00111354	0.00670933	0.0010287
Edwardsiella_ictaluri	0.211524	0.000910333	0.0001123
Nitrosomonas_sp.	0.386421	7.03333e-06	2.4e-06
Streptomyces_venezuelae	0.434841	4.06667e-06	3.43333e-06
Haemophilus_ducreyi	0.819564	6.60667e-05	6.75e-05
Blastococcus_saxobsidens	0.849718	8.3e-06	1.88e-05
Ruminococcus_obeum	0.318304	0.182531	0.155997
Alteromonas_sp.	0.338418	3.83333e-06	2.86667e-06
Anaerococcus_vaginalis	0.788182	0.0035084	0.000808333
Gardnerella_vaginalis	0.354741	0.000441367	0.000468367
Corynebacterium_kroppenstedtii	0.654724	8.8e-06	1.16667e-05
Methylophaga_sp.	0.945525	0.000126867	2.39333e-05
Jonesia_denitrificans	0.654724	3.93333e-06	4.23333e-06
Propionibacterium_sp.	0.808961	7.22e-05	0.0001059
Lachnospiraceae_bacterium	1.20233e-08	1.14745	0.176433
Candidatus_Uzinura	0.081523	6.69667e-05	0
Caulobacter_segnis	0.0371612	2.9e-06	1.88333e-05
Pseudomonas_sp.	0.811231	0.000243333	0.000112733
Actinoplanes_sp.	0.227543	1.65667e-05	9.3e-06
Mycoplasma_gallisepticum	0.112209	0.000194033	6.43333e-05
Robiginitalea_biformata	0.0391579	5.99667e-05	2.20333e-05
Thermoanaerobacter_sp.	0.0303286	0.000251567	6.26e-05
Dictyoglomus_turgidum	0.722827	3.43333e-06	1.04667e-05
Veillonella_parvula	0.00144233	0.64963	0.0279477
Haemophilus_paraphrohaemolyticus	0.234472	0.00105537	0.00313527
Deinococcus_deserti	0.501656	1.41e-05	2.15e-05
Enterococcus_hirae	7.66357e-06	0.000729633	0.000102267
Lactobacillus_sp.	0.324779	6.06333e-05	2.17333e-05
Pseudomonas_resinovorans	0.201701	2.56e-05	8.73333e-06
Pseudomonas_syringae	0.0121287	2.80333e-05	5.6e-06
Methylobacterium_radiotolerans	0.359867	2.19667e-05	4.05e-05
Granulicella_mallensis	0.333711	4.33333e-07	0
Liberibacter_crescens	0.541206	0.000144933	7.57333e-05
Shuttleworthia_satelles	0.00349934	0.00419697	0.0011163
Neisseria_gonorrhoeae	0.179792	0.000133933	0.0001397
Propionibacterium_acidipropionici	0.240196	1.2e-05	8.83333e-06
Lactobacillus_sakei	0.179178	0.0001035	4.36667e-05
Denitrovibrio_acetiphilus	0.689144	2.80333e-05	1.57e-05
Desulfovibrio_africanus	0.417518	2.62333e-05	1.58667e-05
Erwinia_sp.	0.725628	0.000356133	7.6e-05
Parvibaculum_lavamentivorans	0.531095	1.73e-05	3.60333e-05
Staphylococcus_hominis	0.00117532	0.0001479	0.000451567
Streptococcus_gallolyticus	0.00761706	0.00476457	0.00290877
Bartonella_australis	0.333711	0	2.56667e-06
Bacteroides_fragilis	1.86817e-05	3.63782	1.10549
Mycoplasma_penetrans	0.081523	1.30333e-05	0
Porphyromonas_gingivalis	0.0614519	0.00845137	0.0063845
Desulfitobacterium_hafniense	0.154012	0.000191633	9.22e-05
[truncated: 1,533 more rows]
