# Supplementary material for: Association of Flavonifractor plautii, a Flavonoid-Degrading Bacterium, with the Gut Microbiome of Colorectal Cancer Patients in India
Source: mSystems. 2019 Nov 12;4(6):e00438-19. doi: 10.1128/mSystems.00438-19 (PMC7407896; doi:10.1128/mSystems.00438-19)
Supplement: TABLE S5 [file mSystems.00438-19-st005.xlsx]

## Sheet: Significant_Species_Table
MGS	P-Value	CRC_Mean	Healthy_Mean
CAG00535_Fusobacterium_nucleatum	9.36203e-19	0.184812	-0.199333
CAG00389_Peptostreptococcus_stomatis	3.3175e-17	0.103186	-0.111293
MGS_CAG00361_Dialister_pneumosintes	1.68993e-16	0.2493	-0.268888
MGS_CAG00031_Clostridium	3.158e-11	0.191624	-0.206681
MGS_CAG00026_Clostridium	6.06281e-10	0.172228	-0.18576
CAG01098_Clostridium	7.41083e-09	0.157941	-0.170351
MGS_CAG00034_Bacteroides_fragilis	5.05713e-08	0.186381	-0.201025
MGS_CAG00035_Clostridium	5.93569e-08	0.0376607	-0.0406197
CAG01060_Porphyromonas_asaccharolytica	7.26e-08	0.0708271	-0.0763921
CAG00720_Unknown	1.65912e-07	0.0924885	-0.0997555
MGS_CAG00268_Bacteroides_fragilis	7.92183e-07	0.0858838	-0.0926318
CAG00433_Clostridium	1.72802e-06	0.160286	-0.17288
CAG00695_Bacteroides_fragilis	2.41029e-06	0.120959	-0.130463
CAG00696_Clostridium	4.88642e-06	0.137169	-0.147947
MGS_CAG00208_Acidaminococcus	4.92512e-06	0.142712	-0.153925
MGS_CAG00191_Unknown	5.03849e-06	0.24785	-0.267324
MGS_CAG00015_Clostridium	9.67237e-06	0.16514	-0.178115
CAG00727_Clostridiales	1.12408e-05	0.177569	-0.191521
CAG00801_Unknown	1.56321e-05	0.179805	-0.193933
MGS_CAG00002_Bacteroides_fragilis	2.61666e-05	0.0165645	-0.0178659
MGS_CAG00168_Methanobrevibacter_smithii	2.64648e-05	0.141756	-0.152894
CAG01140_Clostridium	2.70351e-05	0.0683705	-0.0737425
CAG00812_Unknown	2.7838e-05	0.204204	-0.220249
MGS_CAG00086_Clostridium	4.58218e-05	0.0933587	-0.100694
CAG00639_Unknown	5.6865e-05	0.0728924	-0.0786197
MGS_CAG00287_Unknown	8.11956e-05	0.0665964	-0.071829
CAG01181_Clostridium	8.60279e-05	0.176149	-0.18999
MGS_CAG00021_Unknown	8.66992e-05	0.13802	-0.148865
CAG01210_Firmicutes	9.44452e-05	0.205209	-0.221333
CAG00600_Alistipes	9.60081e-05	0.160707	-0.173334
MGS_CAG00066_Parabacteroides_goldsteinii	0.000102838	0.103514	-0.111647
CAG00728_Clostridium_sp.	0.000120217	0.0989847	-0.106762
CAG00799_Unknown	0.000145457	0.16872	-0.181977
MGS_CAG00233_Ruminococcaceae	0.000162464	0.135592	-0.146245
CAG01054_Unknown	0.000201593	0.179852	-0.193983
MGS_CAG00016_Unknown	0.000206291	0.119944	-0.129368
CAG00611_Firmicutes	0.000265641	0.194152	-0.209407
MGS_CAG00240_Dialister_invisus	0.000287596	0.0463378	-0.0499786
CAG00573_Firmicutes	0.000296252	0.073221	-0.0789741
CAG00651_Lachnospiraceae	0.000308973	0.156004	-0.168262
CAG00880_Unknown	0.000309752	0.0634156	-0.0683982
MGS_CAG00342_Clostridium	0.000379707	0.0873405	-0.0942029
CAG01032_Parabacteroides_distasonis	0.000469005	0.161703	-0.174408
CAG01194_Parabacteroides_sp.	0.000604096	0.156857	-0.169181
CAG01234_Firmicutes	0.000672537	0.20709	-0.223361
CAG01165_Clostridiales	0.000763195	0.178769	-0.192815
MGS_CAG00073_Clostridium_sp.	0.000789792	0.1141	-0.123065
MGS_CAG00033_Bacteroides_salyersiae	0.000816651	0.133189	-0.143654
CAG00763_Akkermansia_muciniphila	0.000973508	0.138822	-0.14973
MGS_CAG00043_Unknown	0.00100616	0.234188	-0.252589
MGS_CAG00062_Clostridiales	0.00115247	0.0788846	-0.0850827
CAG00960_Veillonella_sp.	0.00115849	0.0410303	-0.0442542
CAG00780_Akkermansia_muciniphila	0.00135821	0.0653001	-0.0704308
MGS_CAG00077_Parvimonas_micra	0.00151988	0.0658816	-0.0710581
CAG01148_Bacteroidales	0.00179686	0.212054	-0.228716
MGS_CAG00054_Firmicutes	0.00207629	0.119298	-0.128671
MGS_CAG00163_Unknown	0.00281922	0.21733	-0.234406
CAG00935_Lachnospiraceae	0.00308035	0.153362	-0.165412
MGS_CAG00036_Alistipes	0.00313153	0.16064	-0.173262
CAG01035_Firmicutes	0.00323884	0.153073	-0.165101
MGS_CAG00089_Unknown	0.00391027	0.0865142	-0.0933117
CAG00887_Clostridium	0.00395213	0.10179	-0.109788
CAG00773_Unknown	0.00438037	0.0961516	-0.103706
MGS_CAG00025_Parabacteroides	0.00451979	0.160605	-0.173224
CAG00603_Flavonifractor_plautii	0.00471589	0.114551	-0.123551
MGS_CAG00142_Alistipes_ihumii	0.00479551	0.138283	-0.149148
CAG00976_Parabacteroides_goldsteinii	0.00482501	0.10215	-0.110177
MGS_CAG00156_Unknown	0.00501173	0.0243408	-0.0262533
MGS_CAG00300_Alistipes	0.00534604	0.00618844	-0.00667467
MGS_CAG00255_Unknown	0.00544951	0.114957	-0.123989
CAG00590_Akkermansia_muciniphila	0.00564128	0.149963	-0.161746
CAG00438_Clostridiales	0.00591901	0.121865	-0.13144
CAG00697_Akkermansia_muciniphila	0.00593984	0.156329	-0.168612
MGS_CAG00329_Unknown	0.00614	0.0833236	-0.0898704
MGS_CAG00006_Akkermansia_muciniphila	0.00614955	0.102663	-0.11073
CAG00540_Clostridium	0.00620643	0.0977268	-0.105405
CAG00818_Unknown	0.00634538	0.0782751	-0.0844253
MGS_CAG00350_Firmicutes	0.00670382	0.0288117	-0.0310755
MGS_CAG00239_Firmicutes	0.0076357	0.139865	-0.150854
CAG00800_Bacteroides	0.00796019	0.0677659	-0.0730904
CAG01142_Unknown	0.00832911	0.155391	-0.1676
MGS_CAG00009_Subdoligranulum_sp.	0.00933212	0.20905	-0.225476
CAG00958_Lachnospiraceae	0.0094265	0.109522	-0.118127
CAG00820_Unknown	0.00952969	0.14742	-0.159003
