# Supplementary material for: Association of Flavonifractor plautii, a Flavonoid-Degrading Bacterium, with the Gut Microbiome of Colorectal Cancer Patients in India
Source: mSystems. 2019 Nov 12;4(6):e00438-19. doi: 10.1128/mSystems.00438-19 (PMC7407896; doi:10.1128/mSystems.00438-19)
Supplement: TABLE S6 [file mSystems.00438-19-st006.xlsx]

## Sheet: 1
KO	FDR	Fold	Annotation
K06887	0.000100289	2.62833	hemoglobin
K01577	0.000106947	4.0692	oxalyl-CoA decarboxylase
K12068	0.000107248	4.63172	conjugal transfer pilus assembly protein TraL
K00164	0.000107251	2.51831	2-oxoglutarate dehydrogenase E1 component
K06946	0.000110067	3.60497	nucleolar GTP-binding protein
K10549	0.000111841	2.45511	D-allose transport system substratE-binding protein
K08996	0.000112957	3.2904	putative membrane protein
K09954	0.000113231	2.36172	hypothetical protein
K04835	0.000117198	3.32437	methylaspartate ammonia-lyase
K08989	0.000125085	2.51485	putative membrane protein
K00045	0.000126259	-2.60074	Mannitol 2-dehydrogenase
K02079	0.000129219	4.93588	N-acetylgalactosaminE-6-phosphate deacetylase
K07279	0.000133967	2.45711	autotransporter family porin
K06176	0.000134833	2.89763	tRNA pseudouridine13 synthase
K12072	0.000136341	3.43694	conjugative transfer pilus assembly protein TraH
K04786	0.000140518	3.2792	yersiniabactin nonribosomal peptide/polyketide synthase
K03736	0.000148999	2.00376	ethanolamine ammonia-lyase small subunit
K10960	0.000153583	2.74888	geranylgeranyl reductase
K06929	0.000154071	3.42405	nucleosidE-triphosphatase THEP1
K06970	0.000157728	2.14388	23S rRNA (adenine1618-N6)-methyltransferase
K04029	0.000162887	2.51708	ethanolamine utilization protein EutP
K02572	0.000163042	2.47686	ferredoxin-type protein NapF
K03758	0.00016316	2.74515	arginine
K04337	0.000165116	3.66866	curli production assembly/transport component CsgE
K10975	0.00016523	4.22657	allantoin permease
K07140	0.00017945	3.74907	arylformamidase
K12687	0.00019	3.42921	antigen 43
K00580	0.000193301	4.45459	tetrahydromethanopterin S-methyltransferase subunit D
K01337	0.000195624	2.63337	NA
K08643	0.000197184	3.05819	zinc metalloprotease ZmpB
K07637	0.000201446	3.15948	two-component system, OmpR family, sensor histidine kinase PhoQ
K07305	0.000208892	2.88302	peptidE-methionine (R)-S-oxide reductase
K13654	0.000209264	3.33624	GntR family transcriptional regulator, colanic acid and biofilm gene transcriptional regulator
K07314	0.000210362	4.00365	serine/threonine protein phosphatase 2
K14054	0.000217795	2.41272	protein MpaA
K08484	0.000222859	3.5908	phosphotransferase system, enzyme I, PtsP
K01584	0.000224393	3.53685	arginine decarboxylase
K02430	0.000226778	3.29081	DeoR family transcriptional regulator, L-fucose operon activator
K13629	0.000230011	3.96495	D-serine transporter
K12065	0.000232221	3.70693	conjugal transfer pilus assembly protein TraB
K11606	0.000234335	4.40864	manganese/iron transport system permease protein
K12985	0.000241521	4.65776	(galactosyl)LPS 1,2-glucosyltransferase
K07039	0.00024197	2.12126	uncharacterized protein
K13126	0.000247267	3.38509	polyadenylatE-binding protein
K04565	0.000248867	2.39527	superoxide dismutase, Cu-Zn family
K01971	0.000257973	2.59218	DNA ligase (ATP)
K04064	0.0002581	3.39015	osmotically inducible lipoprotein OsmE
K09477	0.000261214	3.77649	citrate
K03894	0.000267556	4.01188	N2-citryl-N6-acetyl-N6-hydroxylysine synthase
K02815	0.000271356	5.61235	PTS system, sorbosE-specific IID component
K01250	0.000283277	3.08778	pyrimidinE-specific ribonucleoside hydrolase
K08310	0.000297223	2.33051	dATP pyrophosphohydrolase
K03895	0.000298799	3.62119	aerobactin synthase
K06879	0.000300007	2.66321	7-cyano-7-deazaguanine reductase
K10014	0.000300977	3.8601	histidine transport system substratE-binding protein
K09707	0.000300977	2.20809	hypothetical protein
K02552	0.00030791	2.56098	menaquinonE-specific isochorismate synthase
K02550	0.000312743	3.66799	glycolate permease
K07804	0.000326765	3.57457	putatice virulence related protein PagC
K02848	0.000341357	4.02498	heptose (I) phosphotransferase
K05835	0.00034169	2.93291	threonine efflux protein
K02442	0.000365238	3.91187	membrane protein GlpM
K04032	0.00036623	2.06353	ethanolamine utilization cobalamin adenosyltransferase
K12064	0.00038808	2.99484	conjugal transfer pilus assembly protein TraV
K10973	0.000406514	3.66509	IclR family transcriptional regulator, negative regulator of allantoin and glyoxylate utilization operons
K00880	0.000409978	2.09845	L-xylulokinase
K00094	0.000422473	2.58394	galactitol-1-phosphate 5-dehydrogenase
K10806	0.000422867	2.31072	acyl-CoA thioesterase YciA
K09916	0.000427958	3.66899	hypothetical protein
K09024	0.000428012	2.42725	flavin reductase
K09982	0.000430855	3.31428	hypothetical protein
K07490	0.000435958	3.67261	ferrous iron transport protein C
K01344	0.000455761	3.04317	NA
K02847	0.000466124	3.26077	O-antigen ligase
K07109	0.000473881	2.57026	acyl-CoA thioester hydrolase
K10985	0.000488587	3.96507	PTS system, galactosaminE-specific IIC component
K01035	0.000491956	3.67051	acetate CoA-transferase beta subunit
K03620	0.000497822	2.12791	Ni/FE-hydrogenase 1 B-type cytochrome subunit
K05839	0.000506923	2.79928	haemolysin expression modulating protein
K12056	0.000510823	3.34297	conjugal transfer mating pair stabilization protein TraG
K11747	0.00051202	2.32463	glutathionE-regulated potassium-efflux system protein KefB
K08164	0.000522333	5.43556	MFS Transporter, DHA1 family, chloramphenicol resistance protein
K12943	0.000530043	3.02446	lipoprotein YgeR
K07172	0.000537599	2.60787	antitoxin
K00294	0.00054272	2.21997	1-pyrrolinE-5-carboxylate dehydrogenase
K12950	0.000547557	-2.80579	Cation-transporting P-type ATPase C
K07583	0.000549509	3.91451	tRNA pseudouridine synthase 10
K02423	0.000566683	3.29375	flagellar protein FliT
K10011	0.000569421	2.31901	UDP-4-amino-4-deoxy-L-arabinose formyltransferase / UDP-glucuronic acid dehydrogenase (UDP-4-keto-hexauronic acid decarboxylating)
K02588	0.000576155	-2.21208	Nitrogenase iron protein NifH
K05714	0.000596714	2.15875	2-hydroxy-6-ketonona-2,4-dienedioic acid hydrolase
K10545	0.000599381	3.24414	D-xylose transport system ATP-binding protein
K10974	0.000603505	2.22028	cytosine permease
K06077	0.000607341	2.77894	outer membrane lipoprotein SlyB
K07237	0.000607576	3.39618	tRNA 2-thiouridine synthesizing protein B
K11926	0.000615936	3.36594	sigma factor-binding protein Crl
K14065	0.000620022	3.37531	universal stress protein D
K12066	0.000621998	3.30672	conjugal transfer pilus assembly protein TraK
K10213	0.00064003	2.49815	ribosylpyrimidine nucleosidase
K03532	0.000663924	4.38567	trimethylaminE-N-oxide reductase (cytochrome c), cytochrome c-type subunit TorC
K03755	0.000668512	4.02534	AraC family transcriptional regulator, transcriptional activator of adiA
K00333	0.000678213	2.29873	NADH-quinone oxidoreductase subunit D
K06927	0.000680665	2.65717	diphthinE-ammonia ligase
K03933	0.000686623	2.03806	chitin-binding protein
K05846	0.000686978	2.57348	osmoprotectant transport system permease protein
K09914	0.000699848	2.40663	putative lipoprotein
K02569	0.00072133	3.02514	cytochrome c-type protein NapC
K13640	0.000725038	2.05752	MerR family transcriptional regulator, heat shock protein HspR
K00556	0.000725162	2.29745	tRNA (guanosinE-2'-O-)-methyltransferase
K02399	0.000741827	3.32106	flagella synthesis protein FlgN
K11607	0.000754309	4.49145	manganese/iron transport system ATP-binding protein
K06181	0.000761257	2.20653	23S rRNA pseudouridine2457 synthase
K03164	0.000780077	2.918	DNA topoisomerase II
K01215	0.000794426	2.0757	glucan 1,6-alpha-glucosidase
K08277	0.000798134	3.41908	transcriptional activator CaiF
K12058	0.000806693	2.62625	conjugal transfer mating pair stabilization protein TraN
K07786	0.000816486	3.56742	MFS transporter, multidrug resistance protein Y
K04018	0.000818429	3.04714	formatE-dependent nitrite reductase complex subunit NrfG
K01631	0.000825427	3.47387	2-dehydro-3-deoxyphosphogalactonate aldolase
K12291	0.000826226	3.47085	pilus assembly protein HofP
K11744	0.000832258	2.72021	AI-2 transport protein TqsA
K12146	0.000832398	2.77758	hydrogenasE-4 transcriptional activator
K09612	0.000832955	2.26582	alkaline phosphatase isozyme conversion protein
K11075	0.000883075	2.60129	putrescine transport system permease protein
K07184	0.000923485	3.33147	SH3 domain protein
K11906	0.000940276	3.14063	type VI secretion system protein VasD
K07337	0.000957644	2.12976	hypothetical protein
K10725	0.000982291	4.49465	archaeal cell division control protein 6
K11901	0.00098666	3.29569	type VI secretion system protein ImpB
K12582	0.000989582	2.74855	TDP-Fuc4NAc transferase
K11139	0.000991061	3.65125	hemolysin E
K03472	0.000996769	3.42338	D-erythrose 4-phosphate dehydrogenase
K05880	0.00099719	2.87895	transcriptional activator for dhaKLM operon
K05874	0.00100264	3.47201	methyl-accepting chemotaxis protein I, serine sensor receptor
K01115	0.00100281	2.36567	phospholipase D1/2
K01194	0.00100288	2.43891	alpha,alpha-trehalase
K02454	0.00100337	2.27091	general secretion pathway protein E
K07355	0.00100443	5.46852	Fimbrial-like protein
K08990	0.00101283	3.70908	putative membrane protein
K02812	0.00106761	4.11622	PTS system, sorbosE-specific IIA component
K09908	0.00108565	3.2929	hypothetical protein
K14977	0.00109902	2.82496	ureidoglycine aminohydrolase
K01011	0.00111248	2.50318	thiosulfate/3-mercaptopyruvate sulfurtransferase
K03087	0.00111372	2.66752	RNA polymerase nonessential primary-like sigma factor
K09896	0.00112954	3.89494	hypothetical protein
K11250	0.00113836	2.65284	leucine efflux protein
K06146	0.00114345	5.41745	LacI Family transcriptional regulator, gluconate utilization system Gnt-II transcriptional activator
K03788	0.00116687	3.51461	acid phosphatase (class B)
K02813	0.00118996	3.28881	PTS system, sorbosE-specific IIB component
K02402	0.00119711	2.77808	flagellar transcriptional activator FlhC
K13655	0.00119868	2.55101	HTH-type transcriptional regulator / antitoxin for MqsR toxin
K04750	0.00119903	2.16253	PhnB protein
K07233	0.00120483	2.81529	copper resistance protein B
K03229	0.00123089	3.82061	type III secretion protein SctU
K08154	0.00123109	3.5789	MFS transporter, DHA1 family, 2-module integral membrane pump EmrD
K03970	0.00123484	3.39824	phage shock protein B
K03836	0.00123868	2.97364	low affinity tryptophan permease
K11198	0.00124337	2.20777	NA
K03485	0.001366	3.534	LacI family transcriptional regulator, trehalose operon repressor
K07224	0.00137215	2.78946	iron uptake system component EfeO
K07070	0.00139599	3.84466	DNA integrity scanning protein
K02182	0.00140774	2.91273	crotonobetaine/carnitinE-CoA ligase
K07283	0.00140946	3.26859	putative salt-induced outer membrane protein
K07051	0.00144686	3.69038	TatD-related deoxyribonuclease
K02173	0.00146582	2.72801	hypothetical protein
K05789	0.00147628	2.88688	chain length determinant protein (polysaccharide antigen chain regulator)
K09980	0.00148578	2.97174	hypothetical protein
K14744	0.00156487	3.13728	prophage endopeptidase
K12062	0.00157462	3.02232	conjugal transfer pilin signal peptidase TrbI
K05020	0.00158204	2.13031	glycine betaine transporter
K04028	0.00158398	2.16709	ethanolamine utilization protein EutN
K13637	0.00162525	3.48252	GntR family transcriptional regulator, uxuAB operon transcriptional repressor
K06163	0.00165856	3.07433	alpha-D-ribose 1-methylphosphonate 5-phosphate C-P lyase
K03672	0.00171372	2.32283	thioredoxin 2
K12963	0.00172672	3.22826	undecaprenyl phosphatE-alpha-L-ara4N flippase subunit ArnF
K09019	0.00176325	3.18107	3-hydroxypropanoate dehydrogenase
K03919	0.00176353	3.13311	alkylated DNA repair protein
K07120	0.00176369	2.34582	acyl-homoserinE-lactone acylase
K03201	0.00180531	2.69475	type IV secretion system protein VirB6
K06166	0.00182339	3.32538	alpha-D-ribose 1-methylphosphonate 5-triphosphate synthase subunit PhnG
K00098	0.0018342	5.2852	L-idonate 5-dehydrogenase
K13480	0.00183505	3.4387	xanthine dehydrogenase iron-sulfur-binding subunit
K08276	0.00188418	3.55295	ecotin
K07034	0.00191854	2.64306	D-glycero-alpha-D-manno-heptosE-7-phosphate kinase
K07151	0.00192132	2.37738	dolichyl-diphosphooligosaccharidE--protein glycosyltransferase
K03896	0.00192574	3.14427	acetyl CoA
K11178	0.00193102	2.07904	xanthine dehydrogenase YagS FAD-binding subunit
K05245	0.00197212	3.08716	L-carnitine/gamma-butyrobetaine antiporter
K14061	0.00197212	3.07746	universal stress protein F
K03459	0.00198166	3.01058	formate transporter
K11477	0.00198372	3.29386	glc operon protein GlcG
K05523	0.00201864	3.10965	molecular chaperone HchA (Hsp31)
K04073	0.00203828	3.01947	acetaldehyde dehydrogenase
K09892	0.00207646	3.04521	hypothetical protein
K11911	0.00208449	3.23487	type VI secretion system protein VasL
K12507	0.00208646	2.76577	acyl-CoA synthetase
K07229	0.00208866	2.42292	ferric-chelate reductase (NADPH)
K07225	0.00212266	3.29625	putative hemin transport protein
K00230	0.00214988	2.23602	menaquinonE-dependent protoporphyrinogen oxidase
K11909	0.00219735	3.16584	type VI secretion system protein VasI
K02814	0.00220003	3.89185	PTS system, sorbosE-specific IIC component
K01494	0.00222164	2.10627	dCTP deaminase
K08313	0.00222899	3.28431	fructosE-6-phosphate aldolase 1
K09497	0.00224795	2.8272	T-complex protein 1 subunit epsilon
K07311	0.00225367	3.34174	Tat-targeted selenate reductase subunit YnfG
K13301	0.00226929	3.74343	secretion monitor
K07348	0.0022824	4.06199	minor fimbrial subunit
K11940	0.00235408	3.17025	heat shock protein HspQ
K09912	0.0024055	3.14747	hypothetical protein
K04844	0.00243697	2.05629	hypothetical glycosyl hydrolase
K00632	0.00243731	2.49017	acetyl-CoA acyltransferase
K02773	0.00251854	2.88127	PTS system, galactitol-specific IIA component
K07285	0.00252743	3.3096	outer membrane lipoprotein
K00517	0.00254559	2.43957	NA
K07811	0.00261985	3.18988	trimethylaminE-N-oxide reductase (cytochrome c)
K05594	0.00265575	3.05702	ElaB protein
K12660	0.00271409	2.654	2-dehydro-3-deoxy-L-rhamnonate aldolase
K07821	0.00276536	2.87708	trimethylaminE-N-oxide reductase (cytochrome c), cytochrome c-type subunit TorY
K13632	0.00278572	3.06464	AraC family transcriptional regulator, multiple antibiotic resistance protein MarA
K06214	0.00283911	3.43286	curli production assembly/transport component CsgG
K01160	0.00285443	3.22047	crossover junction endodeoxyribonuclease RusA
K08368	0.00288937	2.53765	MFS transporter, putative metabolite transport protein
K07136	0.00291924	2.97214	arylformamidase
K09161	0.00292689	3.52175	hypothetical protein
K03081	0.00298418	2.33617	3-dehydro-L-gulonatE-6-phosphate decarboxylase
K00216	0.00299314	2.47089	2,3-dihydro-2,3-dihydroxybenzoate dehydrogenase
K00885	0.00300389	3.62743	N-acylmannosamine kinase
K07480	0.00303232	2.80998	insertion element IS1 protein InsB
K00073	0.00309749	3.14009	ureidoglycolate dehydrogenase (NAD+)
K01608	0.00313826	2.76223	tartronatE-semialdehyde synthase
K12141	0.00318169	2.17493	hydrogenasE-4 component F
K07733	0.0032183	3.90944	prophage regulatory protein
K02784	0.0032183	3.08973	phosphocarrier protein HPr
K07113	0.00329033	3.07888	UPF0716 protein FxsA
K12661	0.00331093	2.4052	L-rhamnonate dehydratase
K12070	0.003382	3.0402	conjugal transfer pilus assembly protein TraI
K07589	0.00343011	3.36249	D-erythro-7,8-dihydroneopterin triphosphate epimerase
K07156	0.00343019	2.93698	quercetin 2,3-dioxygenase
K04412	0.00344745	5.53005	Serine/threonine kinase 3
K04752	0.0034715	3.3149	nitrogen regulatory protein P-II 2
K02538	0.00352917	3.00434	activator of the mannose operon, transcriptional antiterminator
K13918	0.00354231	2.70859	glucarate dehydratasE-related protein
K00840	0.00357851	3.13079	succinylornithine aminotransferase
K00443	0.00362541	3.95583	coenzyme F420 hydrogenase gamma subunit
K11910	0.00362628	2.26883	type VI secretion system protein VasJ
K13953	0.00365246	2.26152	alcohol dehydrogenase, propanol-preferring
K08326	0.00382015	2.47829	aminopeptidase
K11740	0.00382925	3.06038	bacteriophage N4 adsorption protein B
K09969	0.00382974	3.02285	general L-amino acid transport system substratE-binding protein
K11391	0.00384216	3.22227	23S rRNA (guanine1835-N2)-methyltransferase
K03782	0.00388704	3.05145	catalasE-peroxidase
K11739	0.00398075	2.95399	bacteriophage N4 adsorption protein A
K08219	0.00400344	2.82137	MFS transporter, UMF2 family, putative MFS family transporter protein
K10539	0.00402176	2.72641	L-arabinose transport system ATP-binding protein
K08348	0.0040894	3.7045	formate dehydrogenasE-N, alpha subunit
K09994	0.00410014	3.16529	PhnO protein
K05877	0.00410779	3.07285	methyl-accepting chemotaxis protein IV, peptide sensor receptor
K08163	0.00412113	3.7607	MFS transporter, DHA1 family, multidrug resistance protein
K02650	0.00412516	-2.72086	Type IV pilus assembly protein PilA
K12525	0.00427976	2.74403	bifunctional aspartokinase / homoserine dehydrogenase 2
K00758	0.00429426	2.56133	thymidine phosphorylase
K03475	0.00431302	2.07142	PTS system, ascorbatE-specific IIC component
K12518	0.0043174	2.82971	outer membrane usher protein PapC
K01699	0.00436519	2.44127	propanediol dehydratase large subunit
K09897	0.0043812	3.18174	hypothetical protein
K01407	0.00446304	3.17586	protease III
K03567	0.0044992	2.90499	glycine cleavage system transcriptional repressor
K03683	0.00457727	2.90097	ribonuclease T
K03804	0.00459396	3.15104	chromosome partition protein MukE
K04783	0.00462609	3.37294	yersiniabactin salicyl-AMP ligase
K12151	0.00462641	2.97711	multiple stress resistance protein BhsA
K06899	0.00468851	3.21451	nucleoid-associated protein
K01671	0.00470564	2.9282	naphthyl-2-methylsuccinate synthase alpha subunit
K02821	0.00474426	2.59013	PTS system, ascorbatE-specific IIA component
K06193	0.00481286	3.01687	phosphonoacetate hydrolase
K02424	0.00486251	2.89513	cystine transport system substratE-binding protein
K05876	0.00495747	2.89031	methyl-accepting chemotaxis protein III, ribose and galactose sensor receptor
K02393	0.00496058	2.43301	flagellar L-ring protein precursor FlgH
K03392	0.00496204	5.95973	AminocarboxymuconatE-semialdehyde decarboxylase
K14396	0.00505133	2.93128	polyadenylatE-binding protein 2
K12287	0.00520033	3.29668	MSHA biogenesis protein MshQ
K00932	0.005207	3.37377	propionate kinase
K01466	0.00524191	2.12833	allantoinase
K06726	0.00542986	2.11223	D-ribose pyranase
K11208	0.0054437	3.29944	GST-like protein
K09901	0.00548852	2.84276	hypothetical protein
K03926	0.00554988	2.50742	periplasmic divalent cation tolerance protein
K10748	0.00557767	3.20423	DNA replication terminus sitE-binding protein
K09997	0.00558051	3.85071	arginine transport system substratE-binding protein
K07232	0.00559635	2.9544	cation transport protein ChaC
K12519	0.00567698	2.65542	chaperone protein PapD
K00068	0.00569639	2.13871	sorbitol-6-phosphate 2-dehydrogenase
K05851	0.00569639	2.06551	adenylate cyclase, class 1
K04021	0.00571055	2.86692	aldehyde dehydrogenase
K03290	0.00577029	3.12488	MFS transporter, SHS family, sialic acid transporter
K11748	0.00579457	3.34659	glutathionE-regulated potassium-efflux system ancillary protein KefG
K07309	0.00580225	2.88647	Tat-targeted selenate reductase subunit YnfE
K03435	0.00584584	3.00519	LacI family transcriptional regulator, fructose operon transcriptional repressor
K07274	0.00589527	2.91462	outer membrane protein
K04026	0.00592105	2.43237	ethanolamine utilization protein EutL
K11203	0.00601118	2.80617	PTS system, fructosE-specific IIC-like component
K03675	0.00617958	2.77601	glutaredoxin 2
K01884	0.00618269	-2.47932	Cysteinyl-tRNA synthetase, unknown class
K08137	0.00625626	2.6337	MFS transporter, SP family, galactose
K07498	0.0063444	3.27061	putative transposase
K07269	0.00639231	3.18314	hypothetical protein
K05805	0.00639231	2.85087	CreA protein
K02553	0.00639288	2.96519	regulator of ribonuclease activity A
K10015	0.0063944	3.22027	histidine transport system permease protein
K05811	0.00649897	3.32572	putative lipoprotein
K05814	0.00651787	2.1267	sn-glycerol 3-phosphate transport system permease protein
K03690	0.00659502	2.6559	hypothetical protein
K14656	0.00662572	-2.24225	FAD synthetase
K06074	0.00668488	2.59209	vitamin B12 transport system ATP-binding protein
K00137	0.0067498	3.20514	aminobutyraldehyde dehydrogenase
K07641	0.00690074	3.29688	two-component system, OmpR family, sensor histidine kinase CreC
K11530	0.00701869	3.22564	autoinducer 2-degrading protein
K11685	0.00706422	3.29647	DNA-binding protein StpA
K11894	0.00714771	2.11565	type VI secretion system protein ImpI
K13381	0.00715305	2.34873	bifunctional chitinase/lysozyme
K14064	0.00731205	2.68181	universal stress protein C
K07190	0.0073129	4.08381	phosphorylase kinase alpha/beta subunit
K07757	0.00731434	2.99548	sugar-phosphatase
K08361	0.00732194	3.2977	NA
K04771	0.00735061	2.90091	serine protease Do
K04568	0.00737612	3.10129	lysyl-tRNA synthetase, class II
K07803	0.00747499	3.29317	zinc resistancE-associated protein
K02485	0.00747583	2.5056	two-component system, unclassified family, response regulator
K02679	0.00749229	2.67119	prepilin peptidase dependent protein A
K05780	0.00749276	3.2631	alpha-D-ribose 1-methylphosphonate 5-triphosphate synthase subunit PhnL
K02459	0.00759571	2.63153	general secretion pathway protein J
K07026	0.00764656	3.76648	mannosyl-3-phosphoglycerate phosphatase
K01143	0.00765659	2.38741	NA
K02853	0.00771059	2.53611	4-alpha-L-fucosyltransferase
K07773	0.00781558	2.87395	two-component system, OmpR family, aerobic respiration control protein ArcA
K00364	0.00793988	2.01449	GMP reductase
K00322	0.00794259	3.23926	NAD(P) transhydrogenase
K09910	0.00797765	3.15011	hypothetical protein
K07119	0.00798274	2.4449	acyl-homoserinE-lactone acylase
K07780	0.00799263	2.66367	AraC family transcriptional regulator, transcriptional regulator required for anaerobic and stationary phase induction of genes
K03079	0.0080592	2.07567	L-ribulosE-5-phosphate 3-epimerase
K11202	0.00806096	2.79911	PTS system, fructosE-specific IIB-like component
K00373	0.00816172	2.21459	nitrate reductase delta subunit
K09899	0.00817348	2.38227	hypothetical protein
K07771	0.00823823	2.66569	two-component system, OmpR family, response regulator BasR
K03829	0.00829988	2.65914	putative acetyltransferase
K14403	0.00830638	2.9581	cleavage and polyadenylation specificity factor subunit 3
K04013	0.00834931	3.13644	cytochrome c-type protein NrfB
K08710	0.00836919	2.26337	NA
K07350	0.00844474	3.015	minor fimbrial subunit
K07235	0.00860442	3.01107	tRNA 2-thiouridine synthesizing protein D
K09251	0.008663	2.44377	putrescine aminotransferase
K03835	0.00867415	3.04762	tryptophan-specific transport protein
K02317	0.00872043	2.86787	DNA replication protein DnaT
K11742	0.00874657	2.71415	spermidine export protein MdtI
K00101	0.00887187	2.63414	L-lactate dehydrogenase (cytochrome)
K07663	0.00891091	2.55748	two-component system, OmpR family, catabolic regulation response regulator CreB
K03643	0.00901312	2.75054	LPS-assembly lipoprotein
K03855	0.00901503	2.05721	ferredoxin like protein
K02616	0.00911066	3.01199	phenylacetic acid degradation operon negative regulatory protein
K09158	0.00911165	2.55654	hypothetical protein
K07788	0.00925	2.80638	RND superfamily, multidrug transport protein MdtB
K05818	0.00926091	3.12056	IclR family transcriptional regulator, mhp operon transcriptional activator
K00427	0.00930219	3.30955	L-lactate permease
K10537	0.00938406	2.74823	L-arabinose transport system substratE-binding protein
K01908	0.0094221	2.68998	propionyl-CoA synthetase
K02507	0.00946529	2.29682	protein transport protein HofQ
K08345	0.00951148	3.23185	NA
K09915	0.00955057	2.71069	hypothetical protein
K10000	0.00956276	2.51624	arginine transport system ATP-binding protein
K13244	0.00961641	3.41356	c-di-GMP-specific phosphodiesterase
K11929	0.00962709	3.29579	outer membrane pore protein E
K07701	0.00976069	2.38071	two-component system, CitB family, sensor histidine kinase DcuS
K10013	0.00977415	2.65058	lysine/arginine/ornithine transport system substratE-binding protein
K11734	0.00979996	3.22254	aromatic amino acid transport protein AroP
K09819	1.05E-005	4.32482	manganese/iron transport system permease protein
K02080	1.05E-005	3.09421	galactosaminE-6-phosphate isomerase
K00884	1.09E-005	2.00918	N-acetylglucosamine kinase
K00899	1.11E-005	2.51158	5-methylthioribose kinase
K00984	1.13E-006	4.47091	streptomycin 3-adenylyltransferase
K07265	1.14E-005	4.55389	capsular polysaccharide export protein
K12059	1.18E-005	3.69684	conjugal transfer pilus assembly protein TrbC
K12686	1.19E-006	3.09998	outer membrane lipase/esterase
K07492	1.21E-008	2.98986	putative transposase
K07397	1.22E-005	2.09481	putative redox protein
K03230	1.24E-006	5.02485	Type III secretion protein SctV
K03219	1.28E-006	5.53584	Type III secretion protein SctC
K09927	1.30E-005	3.71867	hypothetical protein
K02472	1.31E-006	2.03449	UDP-N-acetyl-D-mannosaminuronic acid dehydrogenase
K01412	1.39E-007	2.05354	mitochondrial-processing peptidase subunit alpha
K04757	1.45E-006	2.1942	serine/threoninE-protein kinase RsbW
K05804	1.52E-005	2.01897	right origin-binding protein
K05972	1.63E-006	-3.00934	NA
K00428	1.71E-006	2.168	cytochrome c peroxidase
K07710	1.71E-007	3.17763	two-component system, NtrC family, sensor histidine kinase AtoS
K01965	1.74E-005	-2.18582	Propionyl-CoA carboxylase alpha chain
K07797	1.79E-006	6.70934	Multidrug resistance protein K
K12517	1.92E-005	3.1626	major pilin subunit PapA
K14347	2.02E-005	2.9143	solute carrier family 10 (sodium/bile acid cotransporter), member 7
K01184	2.05E-005	-2.78945	Polygalacturonase
K06974	2.06E-006	-3.59964	23S rRNA (adenine1618-N6)-methyltransferase
K02319	2.12E-005	3.50273	DNA polymerase I
K03781	2.15E-006	2.04001	catalase
K13771	2.30E-005	2.46937	Rrf2 family transcriptional regulator, nitric oxidE-sensitive transcriptional repressor
K05939	2.35E-005	2.49744	acyl-[acyl-carrier-protein]-phospholipid O-acyltransferase / long-chain-fatty-acid--[acyl-carrier-protein] ligase
K14053	2.45E-005	4.29291	outer membrane protein G
K04030	2.45E-005	3.03356	ethanolamine utilization protein EutQ
K10107	2.46E-007	5.46337	Capsular polysaccharide transport system permease protein
K14682	2.49E-005	2.0625	amino-acid N-acetyltransferase
K00389	2.51E-005	3.28975	putative membrane protein
K00201	2.66E-005	5.32109	Formylmethanofuran dehydrogenase subunit B
K00329	2.68E-006	2.00208	NADH dehydrogenase
K14348	2.71E-005	3.51633	GntR family transcriptional regulator, L-lactate dehydrogenase operon regulator
K01823	2.77E-005	2.14717	isopentenyl-diphosphate delta-isomerase
K07223	2.84E-007	2.61377	putative iron-dependent peroxidase
K10906	2.87E-006	3.18591	exodeoxyribonuclease VIII
K07032	2.87E-008	5.31399	D-glycero-alpha-D-manno-heptosE-7-phosphate kinase
K04336	2.91E-005	5.01309	Curli production protein
K07266	2.95E-007	5.15781	Capsular polysaccharide export protein
K11249	3.14E-005	2.03849	cysteine/O-acetylserine efflux protein
K08318	3.19E-005	3.51461	putative dehydrogenase
K06888	3.25E-005	2.21783	hemoglobin
K13735	3.26E-005	2.48796	adhesin/invasin
K08321	3.31E-006	3.08656	putative autoinducer-2 (AI-2) aldolase
K11786	3.57E-005	4.00001	ATP-dependent helicase STH1/SNF2
K04335	3.71E-005	3.43875	minor curlin subunit
K13018	3.73E-006	2.09344	UDP-2-acetamido-3-amino-2,3-dideoxy-glucuronate N-acetyltransferase
K03098	3.87E-008	2.83372	apolipoprotein D and lipocalin family protein
K13791	3.97E-006	6.74404	NA
K01846	4.06E-005	3.45052	methylaspartate mutase
K07275	4.24E-006	2.79656	outer membrane protein
K09131	4.28E-005	2.87824	hypothetical protein
K10551	4.31E-005	3.75682	D-allose transport system ATP-binding protein
K10811	4.38E-005	-2.73899	Thiamine pyridinylase
K07353	4.41E-005	4.06208	fimbrial chaperone protein
K03222	4.91E-005	4.43319	type III secretion protein SctJ
K11179	4.91E-005	2.87284	tRNA 2-thiouridine synthesizing protein E
K10726	4.95E-006	3.89864	replicative DNA helicase Mcm
K01598	4.98E-006	4.32887	phosphopantothenoylcysteine decarboxylase
K00674	5.10E-005	2.25099	2,3,4,5-tetrahydropyridinE-2-carboxylate N-succinyltransferase
K10804	5.17E-007	2.33111	acyl-CoA thioesterase I
K02851	5.58E-005	2.72796	UDP-GlcNAc
K03082	5.58E-005	2.32398	hexulosE-6-phosphate isomerase
K00009	5.61E-005	2.02077	mannitol-1-phosphate 5-dehydrogenase
K13979	5.71E-005	2.84028	uncharacterized zinc-type alcohol dehydrogenasE-like protein
K07128	5.95E-006	2.82352	5-hydroxyisourate hydrolase
K03208	5.95E-009	2.08801	colanic acid biosynthesis glycosyl transferase WcaI
K02799	6.01E-005	3.04976	NA
K01483	6.09E-006	4.40071	ureidoglycolate hydrolase
K10939	6.24E-006	3.21757	accessory colonization factor AcfD
K02381	6.28E-006	3.4808	FdrA protein
K09975	6.40E-009	3.34121	hypothetical protein
K04338	6.60E-005	5.28698	Curli production assembly/transport component CsgF
K03841	6.94E-005	2.6215	fructosE-1,6-bisphosphatase I
K00881	6.95E-006	3.77831	allose kinase
K03276	7.03E-005	4.78791	UDP-glucose/galactose
K09688	7.05E-007	5.26404	Capsular polysaccharide transport system permease protein
K12061	7.12E-005	2.61694	conjugal transfer pilus assembly protein TraW
K00835	7.28E-005	2.67967	valinE--pyruvate aminotransferase
K00185	7.42E-005	2.72858	prokaryotic molybdopterin-containing oxidoreductase family, membrane subunit
K11991	7.62E-005	2.41445	tRNA(adenine34) deaminase
K02403	7.89E-005	3.53627	flagellar transcriptional activator FlhD
K01772	8.11E-005	2.7614	ferrochelatase
K00242	8.69E-005	4.02988	succinate dehydrogenase membrane anchor subunit
K05845	8.84E-007	2.1749	osmoprotectant transport system substratE-binding protein
K13497	8.93E-005	2.24674	anthranilate synthase/phosphoribosyltransferase
K13285	9.18E-007	8.44678	Invasin B
K02591	9.19E-005	-3.74561	Nitrogenase molybdenum-iron protein beta chain
K01054	9.39E-006	3.10474	NA
K10550	9.46E-005	3.41913	D-allose transport system permease protein
K03317	9.49E-005	2.57078	concentrative nucleoside transporter, CNT family
K07591	9.93E-005	3.62539	threonine dehydratase operon activator protein
