# Supplementary material for: Association of Flavonifractor plautii, a Flavonoid-Degrading Bacterium, with the Gut Microbiome of Colorectal Cancer Patients in India
Source: mSystems. 2019 Nov 12;4(6):e00438-19. doi: 10.1128/mSystems.00438-19 (PMC7407896; doi:10.1128/mSystems.00438-19)
Supplement: TABLE S7 [file mSystems.00438-19-st007.xlsx]

## Sheet: Sheet1
Name	Genes (tot)	Stat (dist.dir.up)	p (dist.dir.up)	p adj (dist.dir.up)	Stat (dist.dir.dn)	p (dist.dir.dn)	p adj (dist.dir.dn)	Stat (non-dir.)	p (non-dir.)	p adj (non-dir.)	Genes (up)	Stat (mix.dir.up)	p (mix.dir.up)	p adj (mix.dir.up)	Genes (down)	Stat (mix.dir.dn)	p (mix.dir.dn)	p adj (mix.dir.dn)
ABC transporters	174	16.055	0.00013622	0.013486	-16.055	0.99986	0.99986	19.17	0.9901	1	144	17.244	0.82367	0.99991	30	8.3878	0.95941	1
Two-component system	218	15.273	0.001439	0.071231	-15.273	0.99856	0.99986	23.883	0.86575	1	166	20.633	0.32759	0.95799	52	12.036	0.96414	1
Phosphotransferase system (PTS)	53	10.671	0.0034148	0.11269	-10.671	0.99659	0.99986	10.501	0.90372	1	47	9.9314	0.68515	0.99991	6	3.4138	0.82419	1
Tryptophan metabolism	14	8.1757	0.0068439	0.1569	-8.1757	0.99316	0.99986	7.0517	0.38599	0.79121	12	7.8996	0.048615	0.56582	2	-0.69291	0.97089	1
Lysine degradation	17	8.2601	0.0079241	0.1569	-8.2601	0.99208	0.99986	8.1737	0.28155	0.73351	13	9.466	0.0055344	0.27395	4	-0.21458	0.98934	1
Lysosome	15	7.3052	0.018182	0.3	-7.3052	0.98182	0.99986	6.2284	0.61804	0.88676	14	6.5023	0.32901	0.95799	1	-0.2067	0.88649	1
Biosynthesis of siderophore group nonribosomal peptides	10	6.3401	0.031583	0.37157	-6.3401	0.96842	0.99986	7.3289	0.14407	0.50937	8	7.4827	0.020718	0.41023	2	1.4225	0.79426	1
Benzoate degradation	31	7.5795	0.034538	0.37157	-7.5795	0.96546	0.99986	7.5221	0.9048	1	26	7.4109	0.63333	0.99991	5	1.8303	0.93608	1
Butanoate metabolism	49	8.0977	0.04152	0.37157	-8.0977	0.95848	0.99986	10.691	0.8138	1	37	10.225	0.2983	0.95799	12	3.6495	0.97472	1
Dioxin degradation	11	6.1563	0.041819	0.37157	-6.1563	0.95818	0.99986	6.0635	0.43582	0.799	9	6.5397	0.10773	0.68025	2	0.3474	0.91411	1
Phenylalanine metabolism	35	7.3523	0.0444	0.37157	-7.3523	0.9556	0.99986	6.9624	0.97542	1	27	8.3631	0.4217	0.98557	8	-0.80099	0.99981	1
Xylene degradation	11	6.0683	0.045039	0.37157	-6.0683	0.95496	0.99986	5.0616	0.66658	0.90399	10	5.2069	0.42452	0.98557	1	0.32192	0.82583	1
Selenocompound metabolism	19	-2.2458	0.96358	1	2.2458	0.036419	0.1163	8.3289	0.33145	0.78127	10	4.2263	0.67719	0.99991	9	7.6466	0.27762	0.6058
DNA replication	19	-2.3821	0.96769	1	2.3821	0.032306	0.10661	4.6996	0.95467	1	11	-0.40676	0.99987	0.99991	8	7.7196	0.20306	0.51545
Fatty acid biosynthesis	17	-2.6343	0.97195	1	2.6343	0.028048	0.095751	8.2695	0.26295	0.73351	10	2.8834	0.91154	0.99991	7	9.4407	0.028049	0.19121
Carbon fixation in photosynthetic organisms	22	-2.385	0.97405	1	2.385	0.02595	0.091752	8.753	0.36242	0.79121	11	4.2072	0.7293	0.99991	11	8.1714	0.29201	0.61508
Arginine and proline metabolism	71	-0.47898	0.97639	1	0.47898	0.023605	0.086552	17.62	0.041233	0.24803	41	10.932	0.25176	0.89016	30	14.327	0.094027	0.36631
Glycine, serine and threonine metabolism	42	-2.433	0.99022	1	2.433	0.0097837	0.037253	10.929	0.58433	0.87266	21	5.5297	0.85248	0.99991	21	9.9268	0.47783	0.84473
Streptomycin biosynthesis	10	-4.1169	0.99049	1	4.1169	0.009509	0.037253	7.0023	0.19209	0.59429	4	2.1166	0.7394	0.99991	6	7.3118	0.14527	0.44944
Pantothenate and CoA biosynthesis	21	-3.4775	0.99087	1	3.4775	0.0091337	0.037253	10.905	0.040045	0.24803	10	4.9212	0.49963	0.99991	11	10.375	0.047911	0.26351
Folate biosynthesis	23	-3.4216	0.99181	1	3.4216	0.0081929	0.035265	8.4915	0.4652	0.80286	11	3.3441	0.88074	0.99991	12	8.5541	0.28148	0.6058
Riboflavin metabolism	16	-3.9675	0.99285	1	3.9675	0.0071526	0.032187	10.439	0.020163	0.15355	7	4.8979	0.30414	0.95799	9	9.5991	0.057595	0.28509
Homologous recombination	31	-3.3143	0.99401	1	3.3143	0.0059928	0.028252	8.054	0.84059	1	14	2.3532	0.98747	0.99991	17	8.7405	0.53167	0.89212
Pentose and glucuronate interconversions	35	-3.3183	0.99548	1	3.3183	0.0045173	0.022361	12.603	0.085973	0.38171	19	5.449	0.80342	0.99991	16	12.703	0.017577	0.15819
Carbon fixation pathways in prokaryotes	63	-2.3218	0.99558	1	2.3218	0.0044158	0.022361	13.247	0.64244	0.90399	35	6.7969	0.94292	0.99991	28	12.272	0.32062	0.66128
Purine metabolism	101	-1.7617	0.99794	1	1.7617	0.002061	0.011335	19.105	0.17984	0.57434	61	9.663	0.95	0.99991	40	18.425	0.0064512	0.070963
Cell cycle - Caulobacter	18	-5.2354	0.99867	1	5.2354	0.0013274	0.0077302	6.8775	0.61762	0.88676	7	0.64629	0.98843	0.99991	11	8.2821	0.27301	0.6058
Pyrimidine metabolism	69	-3.21	0.999	1	3.21	0.00099769	0.0061732	15.336	0.30954	0.74743	42	5.8836	0.9972	0.99991	27	17.178	0.0010957	0.015496
Valine, leucine and isoleucine biosynthesis	14	-6.1562	0.99947	1	6.1562	0.00052627	0.0034734	10.466	0.010097	0.11106	5	3.4583	0.50206	0.99991	9	10.475	0.021825	0.16621
Terpenoid backbone biosynthesis	19	-6.0155	0.9995	1	6.0155	0.00050253	0.0034734	11.365	0.013337	0.11173	6	5.205	0.18136	0.77166	13	10.204	0.10557	0.37325
Peptidoglycan biosynthesis	26	-5.7528	0.99967	1	5.7528	0.00033369	0.0025412	8.9331	0.48594	0.81538	12	1.4089	0.99485	0.99991	14	10.869	0.075302	0.31284
Alanine, aspartate and glutamate metabolism	37	-5.3839	0.9997	1	5.3839	0.00029795	0.0024581	17.015	8.0504e-05	0.0026566	18	8.1823	0.1433	0.70935	19	15.779	0.00049207	0.0081191
Cysteine and methionine metabolism	44	-5.4882	0.99985	1	5.4882	0.00014768	0.0013291	12.936	0.21254	0.63762	21	4.8776	0.93033	0.99991	23	13.232	0.071016	0.31284
Lysine biosynthesis	21	-6.706	0.99987	1	6.706	0.00012835	0.0012706	10.198	0.092536	0.38171	7	3.2056	0.72424	0.99991	14	10.223	0.13374	0.42709
RNA degradation	20	-7.6975	0.99997	1	7.6975	2.5604e-05	0.00028164	12.686	0.002204	0.031171	9	3.0966	0.84872	0.99991	11	14.305	0.00012621	0.0041649
Starch and sucrose metabolism	53	-7.073	0.99999	1	7.073	6.4741e-06	8.0117e-05	14.303	0.17172	0.56667	29	3.8309	0.99854	0.99991	24	17.044	0.0004436	0.0081191
Biosynthesis of amino acids	146	-19.718	1	1	19.718	0	0	27.913	1.7203e-05	0.00085156	51	6.3041	0.99926	0.99991	95	29.985	1.4719e-06	0.00014572
Biosynthesis of secondary metabolites	365	-10.401	1	1	10.401	0	0	41.116	7.5947e-07	7.5188e-05	182	21.17	0.43477	0.98557	183	36.955	1.1189e-05	0.00055387
Thiamine metabolism	17	-10.897	1	1	10.897	1.0593e-07	2.0974e-06	12.425	0.0010906	0.017994	5	1.4717	0.90455	0.99991	12	13.839	0.00046929	0.0081191
Aminoacyl-tRNA biosynthesis	33	-9.7199	1	1	9.7199	1.5521e-07	2.561e-06	10.919	0.29788	0.74563	10	1.1618	0.99365	0.99991	23	12.313	0.15836	0.47509
Ribosome	56	-16.58	1	1	16.58	4.4409e-16	1.4655e-14	18.642	0.00049271	0.0097556	13	2.6291	0.97419	0.99991	43	19.828	0.0015055	0.018631
2-Oxocarboxylic acid metabolism	32	-9.0353	1	1	9.0353	5.6058e-07	7.9282e-06	12.574	0.056817	0.29605	10	3.3653	0.84868	0.99991	22	12.896	0.07584	0.31284
Phenylalanine, tyrosine and tryptophan biosynthesis	37	-11.997	1	1	11.997	6.2924e-10	1.5574e-08	12.422	0.14183	0.50937	9	-0.31793	0.99948	0.99991	28	14.46	0.055588	0.28509
